# Supplementary material for: Crystal structure of tolyl­fluanid
Source: Acta Crystallogr Sect E Struct Rep Online. 2014 Sep 20;70(Pt 10):o1114–5. doi: 10.1107/S1600536814020741 (PMC4257202; doi:10.1107/S1600536814020741)
Supplement: Supplementary file 1 [file e-70-o1114-sup1.cif]

##############################################################################
#                                                                            #
# This CIF contains the data in a paper accepted for publication in          #
# Acta Crystallographica Section E. It conforms to the requirements of       #
# Notes for Authors for Acta Crystallographica Section E, and has been       #
# peer reviewed under the auspices of the IUCr Commission on Journals.       #
#                                                                            #
# Full details of the Crystallographic Information File format               #
# are given in the paper "The Crystallographic Information File (CIF):       #
# a New Standard Archive File for Crystallography" by S. R. Hall, F. H.      #
# Allen and I. D. Brown [Acta Cryst. (1991), A47, 655-685].                  #
#                                                                            #
# The current version of the core CIF dictionary is obtainable from          #
# ftp://ftp.iucr.org/pub/cif_core.dic.                                       #
#                                                                            #
# Software is freely available for graphical display of the structure(s)     #
# in this CIF. For information consult the CIF software page                 #
# http://www.iucr.org/resources/cif/software.                                #
#                                                                            #
# This file may be used for bona fide research purposes within the           #
# scientific community so long as proper attribution is given to the journal # 
# article from which it was obtained.                                        #
#                                                                            #
##############################################################################
data_global
_audit_creation_method     'form.cif (version 2.0)'
_journal_data_validation_number     ?
_journal_date_recd_electronic     2014-09-15
_journal_date_accepted     2014-09-16
_journal_name_full     'Acta Crystallographica, Section E'
_journal_year     2014
_journal_volume     70
_journal_issue     10
_journal_page_first     o1114
_journal_page_last     o1115
_journal_paper_category     HO
_journal_paper_doi     10.1107/S1600536814020741
_journal_coeditor_code     SJ5426
_publ_contact_author_name     'Tae Ho Kim'
_publ_contact_author_address
;
Department of Chemistry
Gyeongsang National University
Jinju 660-701
Republic of Korea
;
_publ_contact_author_email
;
jekim@gnu.ac.kr, thkim@gnu.ac.kr
;
_publ_contact_author_fax     '+82-55-772-2789'
_publ_contact_author_phone     '+82-55-772-2789'
_publ_section_title
;
Crystal structure of tolylfluanid
;
loop_
    _publ_author_name
    _publ_author_address
    'Cho, Seonghwa'
;
Department of Chemistry and Research Institute of Natural Sciences, Gyeongsang
National University, Jinju 660-701, Republic of Korea
;
    'Kim^*^, Jineun'
;
Department of Chemistry and Research Institute of Natural Sciences, Gyeongsang
National University, Jinju 660-701, Republic of Korea
;
    'Kang, Gihaeng'
;
Department of Chemistry and Research Institute of Natural Sciences, Gyeongsang
National University, Jinju 660-701, Republic of Korea
;
    'Kim^*^, Tae Ho'
;
Department of Chemistry and Research Institute of Natural Sciences, Gyeongsang
National University, Jinju 660-701, Republic of Korea
;
_publ_section_synopsis     .
data_I
_database_code_depnum_ccdc_archive 'CCDC 1024472'
_audit_creation_method     SHELXTL
_chemical_name_systematic
;\
<i>N</i>-dichlorofluoromethylthio-<i>N</i>',<i>N</i>'-dimethyl-<i>N</i>-\
<i>p</i>-tolylsulfamide
;
_chemical_name_common     ?
_chemical_formula_moiety     'C10 H13 Cl2 F N2 O2 S2'
_chemical_formula_sum     'C10 H13 Cl2 F N2 O2 S2'
_chemical_formula_iupac     'C10 H13 Cl2 F N2 O2 S2'
_chemical_formula_weight     347.24
_chemical_melting_point     ?
_symmetry_cell_setting     monoclinic
_symmetry_space_group_name_H-M     'C 2/c'
_symmetry_space_group_name_Hall     '-C 2yc'
loop_
    _symmetry_equiv_pos_as_xyz
    'x, y, z'
    '-x, y, -z+1/2'
    'x+1/2, y+1/2, z'
    '-x+1/2, y+1/2, -z+1/2'
    '-x, -y, -z'
    'x, -y, z-1/2'
    '-x+1/2, -y+1/2, -z'
    'x+1/2, -y+1/2, z-1/2'
_cell_length_a     23.7638(19)
_cell_length_b     8.7046(7)
_cell_length_c     14.6559(11)
_cell_angle_alpha     90.00
_cell_angle_beta     102.133(3)
_cell_angle_gamma     90.00
_cell_volume     2963.9(4)
_cell_formula_units_Z     8
_cell_measurement_reflns_used     6794
_cell_measurement_theta_min     2.78
_cell_measurement_theta_max     27.08
_cell_measurement_temperature     173(2)
_exptl_crystal_description     block
_exptl_crystal_colour     colourless
_exptl_crystal_size_max     0.19
_exptl_crystal_size_mid     0.10
_exptl_crystal_size_min     0.08
_exptl_crystal_density_diffrn     1.556
_exptl_crystal_density_meas     ?
_exptl_crystal_density_method     'not measured'
_exptl_crystal_F_000     1424
_exptl_absorpt_coefficient_mu     0.728
_exptl_absorpt_correction_type     multi-scan
_exptl_absorpt_process_details
;
(SADABS; Bruker, 2009)
;
_exptl_absorpt_correction_T_min     0.8740
_exptl_absorpt_correction_T_max     0.9440
_exptl_special_details     ?
_diffrn_ambient_temperature     173(2)
_diffrn_radiation_type     MoK\a
_diffrn_radiation_wavelength     0.71073
_diffrn_radiation_source     'fine-focus sealed tube'
_diffrn_radiation_monochromator     graphite
_diffrn_measurement_device_type     'Bruker APEXII CCD'
_diffrn_measurement_method     '\f and \w scans'
_diffrn_detector_area_resol_mean     ?
_diffrn_reflns_number     18246
_diffrn_reflns_av_R_equivalents     0.0588
_diffrn_reflns_av_sigmaI/netI     0.0512
_diffrn_reflns_theta_min     2.50
_diffrn_reflns_theta_max     25.98
_diffrn_reflns_theta_full     25.98
_diffrn_measured_fraction_theta_max     1.000
_diffrn_measured_fraction_theta_full     1.000
_diffrn_reflns_limit_h_min     -29
_diffrn_reflns_limit_h_max     26
_diffrn_reflns_limit_k_min     -10
_diffrn_reflns_limit_k_max     10
_diffrn_reflns_limit_l_min     -18
_diffrn_reflns_limit_l_max     18
_refine_special_details
;
Refinement of <i>F</i>^2^ against ALL reflections. The weighted <i>R</i>-factor
<i>wR</i> and goodness of fit <i>S</i> are based on <i>F</i>^2^, conventional
<i>R</i>-factors <i>R</i> are based on <i>F</i>, with <i>F</i> set to zero for
negative <i>F</i>^2^. The threshold expression of <i>F</i>^2^ >
\s(<i>F</i>^2^) is used only for calculating <i>R</i>-factors(gt) <i>etc</i>.
and is not relevant to the choice of reflections for refinement.
<i>R</i>-factors based on <i>F</i>^2^ are statistically about twice as large
as those based on <i>F</i>, and <i>R</i>- factors based on ALL data will be
even larger.
;
_reflns_number_total     2913
_reflns_number_gt     2236
_reflns_threshold_expression     'I>2\s(I)'
_refine_ls_structure_factor_coef     Fsqd
_refine_ls_matrix_type     full
_refine_ls_R_factor_all     0.0742
_refine_ls_R_factor_gt     0.0575
_refine_ls_wR_factor_gt     0.1302
_refine_ls_wR_factor_ref     0.1346
_refine_ls_goodness_of_fit_ref     1.135
_refine_ls_restrained_S_all     1.135
_refine_ls_number_reflns     2913
_refine_ls_number_parameters     194
_refine_ls_number_restraints     0
_refine_ls_hydrogen_treatment     constr
_refine_ls_weighting_scheme     calc
_refine_ls_weighting_details
        'calc w=1/[\s^2^(Fo^2^)+(0.0259P)^2^+15.3569P] where P=(Fo^2^+2Fc^2^)/3'
_atom_sites_solution_hydrogens     geom
_atom_sites_solution_primary     direct
_atom_sites_solution_secondary     difmap
_refine_ls_shift/su_max     0.000
_refine_ls_shift/su_mean     0.000
_refine_diff_density_max     0.478
_refine_diff_density_min     -0.502
_refine_ls_extinction_method     none
_refine_ls_extinction_coef     ?
loop_
    _atom_type_symbol
    _atom_type_description
    _atom_type_scat_dispersion_real
    _atom_type_scat_dispersion_imag
    _atom_type_scat_source
    'C' 'C' 0.0033 0.0016
                         'International Tables Vol C Tables 4.2.6.8 and 6.1.1.4'
    'H' 'H' 0.0000 0.0000
                         'International Tables Vol C Tables 4.2.6.8 and 6.1.1.4'
    'N' 'N' 0.0061 0.0033
                         'International Tables Vol C Tables 4.2.6.8 and 6.1.1.4'
    'O' 'O' 0.0106 0.0060
                         'International Tables Vol C Tables 4.2.6.8 and 6.1.1.4'
    'F' 'F' 0.0171 0.0103
                         'International Tables Vol C Tables 4.2.6.8 and 6.1.1.4'
    'S' 'S' 0.1246 0.1234
                         'International Tables Vol C Tables 4.2.6.8 and 6.1.1.4'
    'Cl' 'Cl' 0.1484 0.1585
                         'International Tables Vol C Tables 4.2.6.8 and 6.1.1.4'
_computing_data_collection
;
APEX2 (Bruker, 2009)
;
_computing_cell_refinement
;
SAINT (Bruker, 2009)
;
_computing_data_reduction
;
SAINT (Bruker, 2009)
;
_computing_structure_solution
;
SHELXTL (Sheldrick, 2008)
;
_computing_structure_refinement
;
SHELXTL (Sheldrick, 2008)
;
_computing_molecular_graphics
;
DIAMOND (Brandenburg, 2010)
;
_computing_publication_material
;
SHELXTL (Sheldrick, 2008)
;
loop_
    _atom_site_type_symbol
    _atom_site_label
    _atom_site_fract_x
    _atom_site_fract_y
    _atom_site_fract_z
    _atom_site_U_iso_or_equiv
    _atom_site_adp_type
    _atom_site_calc_flag
    _atom_site_refinement_flags
    _atom_site_occupancy
    _atom_site_symmetry_multiplicity
    _atom_site_disorder_assembly
    _atom_site_disorder_group
    Cl Cl1 0.42965(16) 0.2602(5) 0.1267(3) 0.0592(11) Uani d P 0.605(9) 1 A 1
    Cl Cl1' 0.3886(3) 0.4591(10) 0.1620(5) 0.0549(18) Uani d P 0.395(9) 1 A 2
    Cl Cl2 0.32595(6) 0.33538(16) -0.00564(8) 0.0545(4) Uani d . 1 1 A .
    S S1 0.33566(4) 0.30575(13) 0.35656(7) 0.0302(3) Uani d . 1 1 . .
    S S2 0.31078(4) 0.20191(13) 0.16220(7) 0.0307(3) Uani d . 1 1 A .
    F F1 0.3625(4) 0.4708(12) 0.1530(7) 0.052(2) Uani d P 0.605(9) 1 A 1
    F F1' 0.4106(7) 0.1951(19) 0.1104(9) 0.066(4) Uani d P 0.395(9) 1 A 2
    O O1 0.38994(13) 0.3659(4) 0.4004(2) 0.0438(8) Uani d . 1 1 . .
    O O2 0.29116(13) 0.4060(4) 0.31161(19) 0.0402(8) Uani d . 1 1 . .
    N N1 0.34588(14) 0.1819(4) 0.2728(2) 0.0304(8) Uani d . 1 1 . .
    N N2 0.31214(16) 0.2043(4) 0.4323(2) 0.0376(9) Uani d . 1 1 . .
    C C1 0.4891(2) -0.3490(7) 0.3831(4) 0.0685(17) Uani d . 1 1 . .
    H H1A 0.5214 -0.3487 0.3510 0.103 Uiso calc R 1 1 . .
    H H1B 0.4661 -0.4421 0.3663 0.103 Uiso calc R 1 1 . .
    H H1C 0.5040 -0.3467 0.4507 0.103 Uiso calc R 1 1 . .
    C C2 0.4519(2) -0.2090(6) 0.3541(3) 0.0428(11) Uani d . 1 1 . .
    C C3 0.39365(19) -0.2240(6) 0.3152(3) 0.0385(11) Uani d . 1 1 . .
    H H3 0.3771 -0.3236 0.3064 0.046 Uiso calc R 1 1 . .
    C C4 0.35902(18) -0.0958(5) 0.2887(3) 0.0334(10) Uani d . 1 1 . .
    H H4 0.3192 -0.1084 0.2623 0.040 Uiso calc R 1 1 . .
    C C5 0.38234(17) 0.0485(5) 0.3007(3) 0.0308(9) Uani d . 1 1 . .
    C C6 0.4402(2) 0.0684(6) 0.3386(4) 0.0474(12) Uani d . 1 1 . .
    H H6 0.4565 0.1684 0.3458 0.057 Uiso calc R 1 1 . .
    C C7 0.4738(2) -0.0593(6) 0.3658(4) 0.0585(15) Uani d . 1 1 . .
    H H7 0.5133 -0.0452 0.3937 0.070 Uiso calc R 1 1 . .
    C C8 0.2585(2) 0.1181(6) 0.3994(4) 0.0546(14) Uani d . 1 1 . .
    H H8A 0.2674 0.0187 0.3743 0.082 Uiso calc R 1 1 . .
    H H8B 0.2331 0.1768 0.3503 0.082 Uiso calc R 1 1 . .
    H H8C 0.2393 0.1014 0.4515 0.082 Uiso calc R 1 1 . .
    C C9 0.3532(3) 0.1351(7) 0.5110(3) 0.0612(16) Uani d . 1 1 . .
    H H9A 0.3347 0.1233 0.5644 0.092 Uiso calc R 1 1 . .
    H H9B 0.3870 0.2018 0.5285 0.092 Uiso calc R 1 1 . .
    H H9C 0.3652 0.0341 0.4925 0.092 Uiso calc R 1 1 . .
    C C10 0.3611(2) 0.3152(6) 0.1127(3) 0.0458(12) Uani d . 1 1 . .
loop_
    _atom_site_aniso_label
    _atom_site_aniso_U_11
    _atom_site_aniso_U_22
    _atom_site_aniso_U_33
    _atom_site_aniso_U_12
    _atom_site_aniso_U_13
    _atom_site_aniso_U_23
    Cl1 0.0428(17) 0.057(2) 0.084(2) -0.0029(13) 0.0277(15) 0.0112(17)
    Cl1' 0.070(4) 0.052(3) 0.048(2) -0.015(3) 0.025(3) -0.0026(19)
    Cl2 0.0701(9) 0.0687(9) 0.0275(6) 0.0036(7) 0.0163(6) 0.0102(6)
    S1 0.0345(6) 0.0318(6) 0.0237(5) -0.0008(5) 0.0050(4) -0.0004(4)
    S2 0.0316(6) 0.0378(6) 0.0221(5) 0.0014(5) 0.0044(4) 0.0015(4)
    F1 0.065(5) 0.038(4) 0.056(4) -0.010(5) 0.025(5) -0.009(3)
    F1' 0.066(8) 0.079(10) 0.066(7) 0.057(7) 0.047(7) 0.028(7)
    O1 0.0412(19) 0.044(2) 0.0430(18) -0.0107(15) 0.0016(14) -0.0031(15)
    O2 0.0482(19) 0.0385(19) 0.0328(16) 0.0149(15) 0.0062(14) -0.0027(14)
    N1 0.0344(19) 0.036(2) 0.0203(16) 0.0061(16) 0.0038(14) -0.0011(15)
    N2 0.050(2) 0.040(2) 0.0251(17) -0.0075(18) 0.0119(16) -0.0017(16)
    C1 0.058(4) 0.050(4) 0.091(4) 0.011(3) -0.001(3) 0.024(3)
    C2 0.041(3) 0.043(3) 0.045(3) 0.003(2) 0.010(2) 0.009(2)
    C3 0.044(3) 0.038(3) 0.035(2) -0.001(2) 0.010(2) 0.000(2)
    C4 0.029(2) 0.043(3) 0.027(2) 0.0004(19) 0.0039(17) -0.0059(19)
    C5 0.032(2) 0.036(3) 0.025(2) 0.0080(19) 0.0069(17) 0.0035(18)
    C6 0.034(3) 0.035(3) 0.069(3) -0.004(2) 0.003(2) 0.010(2)
    C7 0.034(3) 0.050(3) 0.083(4) 0.000(2) -0.007(3) 0.014(3)
    C8 0.061(3) 0.052(3) 0.062(3) -0.019(3) 0.038(3) -0.013(3)
    C9 0.089(4) 0.060(4) 0.033(3) 0.007(3) 0.010(3) 0.019(3)
    C10 0.044(3) 0.062(4) 0.033(2) -0.002(2) 0.011(2) 0.010(2)
_geom_special_details
;
All e.s.d.'s (except the e.s.d. in the dihedral angle between two l.s. planes)
are estimated using the full covariance matrix. The cell e.s.d.'s are taken
into account individually in the estimation of e.s.d.'s in distances, angles
and torsion angles; correlations between e.s.d.'s in cell parameters are only
used when they are defined by crystal symmetry. An approximate (isotropic)
treatment of cell e.s.d.'s is used for estimating e.s.d.'s involving l.s.
planes.
;
loop_
    _geom_bond_atom_site_label_1
    _geom_bond_atom_site_label_2
    _geom_bond_site_symmetry_2
    _geom_bond_distance
    _geom_bond_publ_flag
    Cl1 C10 . 1.670(6) ?
    Cl1' C10 . 1.523(10) ?
    Cl2 C10 . 1.768(5) ?
    S1 O1 . 1.415(3) ?
    S1 O2 . 1.422(3) ?
    S1 N2 . 1.608(3) ?
    S1 N1 . 1.690(3) ?
    S2 N1 . 1.669(3) ?
    S2 C10 . 1.814(5) ?
    F1 C10 . 1.474(12) ?
    F1' C10 . 1.581(11) ?
    N1 C5 . 1.455(5) ?
    N2 C8 . 1.470(6) ?
    N2 C9 . 1.473(6) ?
    C1 C2 . 1.513(7) ?
    C1 H1A . 0.9800 ?
    C1 H1B . 0.9800 ?
    C1 H1C . 0.9800 ?
    C2 C3 . 1.389(6) ?
    C2 C7 . 1.400(7) ?
    C3 C4 . 1.392(6) ?
    C3 H3 . 0.9500 ?
    C4 C5 . 1.369(6) ?
    C4 H4 . 0.9500 ?
    C5 C6 . 1.381(6) ?
    C6 C7 . 1.378(7) ?
    C6 H6 . 0.9500 ?
    C7 H7 . 0.9500 ?
    C8 H8A . 0.9800 ?
    C8 H8B . 0.9800 ?
    C8 H8C . 0.9800 ?
    C9 H9A . 0.9800 ?
    C9 H9B . 0.9800 ?
    C9 H9C . 0.9800 ?
loop_
    _geom_angle_atom_site_label_1
    _geom_angle_atom_site_label_2
    _geom_angle_atom_site_label_3
    _geom_angle_site_symmetry_1
    _geom_angle_site_symmetry_3
    _geom_angle
    _geom_angle_publ_flag
    O1 S1 O2 . . 120.1(2) ?
    O1 S1 N2 . . 107.78(19) ?
    O2 S1 N2 . . 108.94(19) ?
    O1 S1 N1 . . 108.03(18) ?
    O2 S1 N1 . . 105.17(17) ?
    N2 S1 N1 . . 105.96(18) ?
    N1 S2 C10 . . 102.03(19) ?
    C5 N1 S2 . . 120.2(3) ?
    C5 N1 S1 . . 118.3(2) ?
    S2 N1 S1 . . 121.3(2) ?
    C8 N2 C9 . . 115.7(4) ?
    C8 N2 S1 . . 117.2(3) ?
    C9 N2 S1 . . 119.7(3) ?
    C2 C1 H1A . . 109.5 ?
    C2 C1 H1B . . 109.5 ?
    H1A C1 H1B . . 109.5 ?
    C2 C1 H1C . . 109.5 ?
    H1A C1 H1C . . 109.5 ?
    H1B C1 H1C . . 109.5 ?
    C3 C2 C7 . . 116.8(4) ?
    C3 C2 C1 . . 120.9(5) ?
    C7 C2 C1 . . 122.4(4) ?
    C2 C3 C4 . . 121.3(4) ?
    C2 C3 H3 . . 119.4 ?
    C4 C3 H3 . . 119.4 ?
    C5 C4 C3 . . 120.0(4) ?
    C5 C4 H4 . . 120.0 ?
    C3 C4 H4 . . 120.0 ?
    C4 C5 C6 . . 120.6(4) ?
    C4 C5 N1 . . 119.7(4) ?
    C6 C5 N1 . . 119.8(4) ?
    C7 C6 C5 . . 118.9(4) ?
    C7 C6 H6 . . 120.6 ?
    C5 C6 H6 . . 120.6 ?
    C6 C7 C2 . . 122.5(5) ?
    C6 C7 H7 . . 118.8 ?
    C2 C7 H7 . . 118.8 ?
    N2 C8 H8A . . 109.5 ?
    N2 C8 H8B . . 109.5 ?
    H8A C8 H8B . . 109.5 ?
    N2 C8 H8C . . 109.5 ?
    H8A C8 H8C . . 109.5 ?
    H8B C8 H8C . . 109.5 ?
    N2 C9 H9A . . 109.5 ?
    N2 C9 H9B . . 109.5 ?
    H9A C9 H9B . . 109.5 ?
    N2 C9 H9C . . 109.5 ?
    H9A C9 H9C . . 109.5 ?
    H9B C9 H9C . . 109.5 ?
    F1 C10 Cl1' . . 23.6(3) ?
    F1 C10 F1' . . 131.4(7) ?
    Cl1' C10 F1' . . 107.8(7) ?
    F1 C10 Cl1 . . 106.0(5) ?
    Cl1' C10 Cl1 . . 82.3(4) ?
    F1' C10 Cl1 . . 25.9(7) ?
    F1 C10 Cl2 . . 105.5(5) ?
    Cl1' C10 Cl2 . . 116.8(4) ?
    F1' C10 Cl2 . . 104.1(6) ?
    Cl1 C10 Cl2 . . 113.3(3) ?
    F1 C10 S2 . . 107.5(5) ?
    Cl1' C10 S2 . . 120.7(4) ?
    F1' C10 S2 . . 101.9(7) ?
    Cl1 C10 S2 . . 120.2(3) ?
    Cl2 C10 S2 . . 103.4(2) ?
loop_
    _geom_torsion_atom_site_label_1
    _geom_torsion_atom_site_label_2
    _geom_torsion_atom_site_label_3
    _geom_torsion_atom_site_label_4
    _geom_torsion_site_symmetry_1
    _geom_torsion_site_symmetry_2
    _geom_torsion_site_symmetry_3
    _geom_torsion_site_symmetry_4
    _geom_torsion
    _geom_torsion_publ_flag
    C10 S2 N1 C5 . . . . -92.6(3) ?
    C10 S2 N1 S1 . . . . 92.9(3) ?
    O1 S1 N1 C5 . . . . 60.6(3) ?
    O2 S1 N1 C5 . . . . -170.0(3) ?
    N2 S1 N1 C5 . . . . -54.7(3) ?
    O1 S1 N1 S2 . . . . -124.8(2) ?
    O2 S1 N1 S2 . . . . 4.6(3) ?
    N2 S1 N1 S2 . . . . 119.9(2) ?
    O1 S1 N2 C8 . . . . -174.3(3) ?
    O2 S1 N2 C8 . . . . 53.9(4) ?
    N1 S1 N2 C8 . . . . -58.8(4) ?
    O1 S1 N2 C9 . . . . -25.5(4) ?
    O2 S1 N2 C9 . . . . -157.4(4) ?
    N1 S1 N2 C9 . . . . 89.9(4) ?
    C7 C2 C3 C4 . . . . 0.4(7) ?
    C1 C2 C3 C4 . . . . 179.7(5) ?
    C2 C3 C4 C5 . . . . 0.2(6) ?
    C3 C4 C5 C6 . . . . 0.2(6) ?
    C3 C4 C5 N1 . . . . 180.0(4) ?
    S2 N1 C5 C4 . . . . -59.3(5) ?
    S1 N1 C5 C4 . . . . 115.4(4) ?
    S2 N1 C5 C6 . . . . 120.5(4) ?
    S1 N1 C5 C6 . . . . -64.9(5) ?
    C4 C5 C6 C7 . . . . -1.2(7) ?
    N1 C5 C6 C7 . . . . 179.0(4) ?
    C5 C6 C7 C2 . . . . 1.9(8) ?
    C3 C2 C7 C6 . . . . -1.5(8) ?
    C1 C2 C7 C6 . . . . 179.3(5) ?
    N1 S2 C10 F1 . . . . -69.9(5) ?
    N1 S2 C10 Cl1' . . . . -48.4(5) ?
    N1 S2 C10 F1' . . . . 70.9(7) ?
    N1 S2 C10 Cl1 . . . . 51.2(4) ?
    N1 S2 C10 Cl2 . . . . 178.7(2) ?
loop_
    _geom_hbond_atom_site_label_D
    _geom_hbond_atom_site_label_H
    _geom_hbond_atom_site_label_A
    _geom_hbond_site_symmetry_A
    _geom_hbond_distance_DH
    _geom_hbond_distance_HA
    _geom_hbond_distance_DA
    _geom_hbond_angle_DHA
    C1 H1B O1 1_545 0.98 2.59 3.469(7) 150
    C6 H6 Cl1 2_655 0.95 2.77 3.457(6) 130
    C4 H4 O2 4_545 0.95 2.62 3.563(5) 171
_iucr_refine_instructions_details
;
TITL I in C2/c
CELL 0.71073  23.7638   8.7046  14.6559  90.000 102.133  90.000
ZERR    8.00   0.0019   0.0007   0.0011   0.000   0.003   0.000
LATT 7
SYMM -X, Y, 0.5-Z
SFAC C  H  N  O  F  S  Cl
UNIT 80  104  16  16  8  16  16
SIZE 0.08 0.10 0.19
TEMP -100.000
OMIT 0 52
L.S. 4
ACTA
BOND $H
CONF
FMAP 2
PLAN 10
EQIV $1 x, -1+y, z
EQIV $2 1-x, y, 0.5-z
HTAB C1 O1_$1
HTAB C6 Cl1_$2
MPLA 6 C2 > C7
MPLA 3 N2 C8 C9
WGHT    0.025900   15.356900
FVAR       0.08367   0.60462
PART 1  21.00
CL1   7    0.429651    0.260166    0.126717    21.00000    0.04283    0.05691 =
         0.08418    0.01117    0.02767   -0.00292
PART 2  -21.00
CL1'  7    0.388582    0.459055    0.161993   -21.00000    0.06981    0.05246 =
         0.04798   -0.00258    0.02467   -0.01492
PART 0
CL2   7    0.325949    0.335378   -0.005640    11.00000    0.07014    0.06870 =
         0.02745    0.01016    0.01628    0.00363
S1    6    0.335658    0.305753    0.356565    11.00000    0.03450    0.03180 =
         0.02366   -0.00039    0.00496   -0.00080
S2    6    0.310777    0.201907    0.162203    11.00000    0.03165    0.03776 =
         0.02206    0.00152    0.00442    0.00135
PART 1  21.00
F1    5    0.362474    0.470751    0.152964    21.00000    0.06546    0.03838 =
         0.05632   -0.00912    0.02464   -0.01033
PART 2  -21.00
F1'   5    0.410638    0.195068    0.110375   -21.00000    0.06572    0.07935 =
         0.06622    0.02803    0.04668    0.05704
PART 0
O1    4    0.389942    0.365852    0.400432    11.00000    0.04116    0.04415 =
         0.04299   -0.00313    0.00162   -0.01069
O2    4    0.291159    0.406022    0.311610    11.00000    0.04819    0.03846 =
         0.03281   -0.00269    0.00618    0.01494
N1    3    0.345880    0.181860    0.272801    11.00000    0.03440    0.03568 =
         0.02025   -0.00111    0.00380    0.00612
N2    3    0.312145    0.204279    0.432310    11.00000    0.04969    0.03993 =
         0.02505   -0.00168    0.01193   -0.00753
C1    1    0.489123   -0.348952    0.383099    11.00000    0.05768    0.04952 =
         0.09121    0.02399   -0.00066    0.01127
AFIX 137
H1A   2    0.521385   -0.348738    0.351017    11.00000   -1.50000
H1B   2    0.466094   -0.442078    0.366344    11.00000   -1.50000
H1C   2    0.503982   -0.346721    0.450730    11.00000   -1.50000
AFIX   0
C2    1    0.451928   -0.208953    0.354082    11.00000    0.04136    0.04255 =
         0.04505    0.00889    0.01010    0.00349
C3    1    0.393646   -0.223984    0.315167    11.00000    0.04396    0.03753 =
         0.03473    0.00047    0.00987   -0.00125
AFIX  43
H3    2    0.377087   -0.323637    0.306444    11.00000   -1.20000
AFIX   0
C4    1    0.359020   -0.095795    0.288694    11.00000    0.02928    0.04337 =
         0.02675   -0.00594    0.00386    0.00044
AFIX  43
H4    2    0.319216   -0.108447    0.262334    11.00000   -1.20000
AFIX   0
C5    1    0.382339    0.048488    0.300652    11.00000    0.03169    0.03641 =
         0.02466    0.00351    0.00686    0.00796
C6    1    0.440175    0.068370    0.338584    11.00000    0.03422    0.03508 =
         0.06946    0.01019    0.00277   -0.00375
AFIX  43
H6    2    0.456507    0.168387    0.345772    11.00000   -1.20000
AFIX   0
C7    1    0.473804   -0.059289    0.365836    11.00000    0.03388    0.05033 =
         0.08274    0.01446   -0.00723    0.00012
AFIX  43
H7    2    0.513329   -0.045196    0.393652    11.00000   -1.20000
AFIX   0
C8    1    0.258526    0.118101    0.399354    11.00000    0.06093    0.05234 =
         0.06164   -0.01313    0.03791   -0.01895
AFIX 137
H8A   2    0.267417    0.018714    0.374310    11.00000   -1.50000
H8B   2    0.233101    0.176768    0.350282    11.00000   -1.50000
H8C   2    0.239314    0.101369    0.451500    11.00000   -1.50000
AFIX   0
C9    1    0.353190    0.135093    0.510985    11.00000    0.08942    0.05950 =
         0.03342    0.01852    0.01003    0.00739
AFIX 137
H9A   2    0.334693    0.123307    0.564368    11.00000   -1.50000
H9B   2    0.386956    0.201814    0.528465    11.00000   -1.50000
H9C   2    0.365221    0.034138    0.492451    11.00000   -1.50000
AFIX   0
C10   1    0.361061    0.315216    0.112717    11.00000    0.04419    0.06187 =
         0.03282    0.01048    0.01117   -0.00241
HKLF 4
REM  JKt500 in C2/c
REM R1 =  0.0575 for   2236 Fo > 4sig(Fo)  and  0.0742 for all   2913 data
REM    194 parameters refined using      0 restraints
END
WGHT      0.0259     15.3569
REM Highest difference peak  0.478,  deepest hole -0.502,  1-sigma level  0.075
Q1    1   0.3645  0.3532  0.0115  11.00000  0.05    0.48
Q2    1   0.3960  0.3188  0.1385  11.00000  0.05    0.30
Q3    1   0.2985  0.3754  0.3786  11.00000  0.05    0.30
Q4    1   0.3957  0.3178  0.1047  11.00000  0.05    0.29
Q5    1   0.3406 -0.0264  0.2595  11.00000  0.05    0.29
Q6    1   0.3780  0.3078  0.3668  11.00000  0.05    0.28
Q7    1   0.4108  0.0529  0.3180  11.00000  0.05    0.25
Q8    1   0.3120  0.2220  0.3776  11.00000  0.05    0.24
Q9    1   0.2295 -0.0947  0.3815  11.00000  0.05    0.24
Q10   1   0.3110  0.4624 -0.0169  11.00000  0.05    0.24
;
