# Supplementary material for: Crystal structure of tolyl­fluanid
Source: Acta Crystallogr Sect E Struct Rep Online. 2014 Sep 20;70(Pt 10):o1114–5. doi: 10.1107/S1600536814020741 (PMC4257202; doi:10.1107/S1600536814020741)
Supplement: Supplementary file 2 [file e-70-o1114-Isup2.hkl]

# 
# h,k,l, Fc-squared, Fo-squared, sigma(Fo-squared) and status flag 
# 
data_I
_shelx_title ' JKt500 in C2/c' 
_shelx_refln_list_code          4 
_shelx_F_calc_maximum      365.63 
_exptl_crystal_F_000      1424.00 
_reflns_d_resolution_high  0.8112 
 
loop_ 
 _symmetry_equiv_pos_as_xyz 
 'x, y, z' 
 '-x, y, -z+1/2' 
 'x+1/2, y+1/2, z' 
 '-x+1/2, y+1/2, -z+1/2' 
 '-x, -y, -z' 
 'x, -y, z-1/2' 
 '-x+1/2, -y+1/2, -z' 
 'x+1/2, -y+1/2, z-1/2' 
 
_cell_length_a    23.7638 
_cell_length_b     8.7046 
_cell_length_c    14.6559 
_cell_angle_alpha  90.000 
_cell_angle_beta  102.133 
_cell_angle_gamma  90.000 
 
_shelx_F_squared_multiplier     1.000 
 
loop_ 
 _refln_index_h 
 _refln_index_k 
 _refln_index_l 
 _refln_F_squared_calc 
 _refln_F_squared_meas 
 _refln_F_squared_sigma 
 _refln_observed_status 
   4   0   0    97628.52    92854.18   1848.65 o 
   6   0   0    64815.34    59981.70   1197.68 o 
   8   0   0     8780.87     8495.48    214.97 o 
  10   0   0      139.57      206.31     27.13 o 
  12   0   0     2579.03     2346.27     71.33 o 
  14   0   0     4934.10     5276.89    164.28 o 
  16   0   0     2853.45     2631.58    142.68 o 
  18   0   0      750.96      964.46    112.53 o 
  20   0   0       39.63      195.68     85.70 o 
  22   0   0     1086.66     1172.65    207.11 o 
  24   0   0      796.39      964.03    137.64 o 
  26   0   0      207.97      195.16     83.28 o 
  28   0   0       19.15       49.99    101.41 o 
   1   1   0      124.44      160.03     11.05 o 
   3   1   0     7288.72     6994.20    138.89 o 
   5   1   0       95.46      278.63     24.47 o 
   7   1   0      758.72      702.59     28.52 o 
   9   1   0     2256.27     2529.76     54.68 o 
  11   1   0     2010.63     2220.61     93.84 o 
  13   1   0       15.07      315.05     20.07 o 
  15   1   0      584.86      509.42     27.26 o 
  17   1   0      222.06      436.18     62.47 o 
  19   1   0     1319.96     1460.23    110.30 o 
  21   1   0     1422.58     1265.27    112.81 o 
  23   1   0      661.30      706.82     96.15 o 
  25   1   0       59.13      101.33     61.44 o 
  27   1   0       79.60       58.06     57.94 o 
   0   2   0    86471.90    81576.11   2034.62 o 
   2   2   0     8884.76     7324.46    170.30 o 
   4   2   0     4882.10     5235.07    124.22 o 
   6   2   0    15966.55    15497.96    322.93 o 
   8   2   0    47008.64    45291.09    909.67 o 
  10   2   0        8.39      116.50     17.18 o 
  12   2   0    16347.40    15946.21    370.87 o 
  14   2   0     1420.21     1378.83     47.53 o 
  16   2   0      577.91      485.94     31.05 o 
  18   2   0       25.95      105.81     43.18 o 
  20   2   0        0.49       48.77     23.70 o 
  22   2   0       33.48       47.13     46.14 o 
  24   2   0       62.37       49.81     66.70 o 
  26   2   0      473.13      416.68    110.10 o 
  28   2   0       19.16       23.97     57.08 o 
   1   3   0     2089.00     1856.10     47.30 o 
   3   3   0      103.68      301.87     32.27 o 
   5   3   0     1286.32     1433.34     84.86 o 
   7   3   0     4528.84     4745.56    130.19 o 
   9   3   0      945.96      644.18     44.40 o 
  11   3   0      875.74      655.08     40.67 o 
  13   3   0     3987.27     4073.88    118.26 o 
  15   3   0     4529.47     4069.29    128.10 o 
  17   3   0     2127.05     2036.89    112.67 o 
  19   3   0     1061.00      928.58     56.30 o 
  21   3   0     7693.47     7551.55    283.32 o 
  23   3   0     1053.78     1053.77    124.33 o 
  25   3   0       45.20      145.96     78.48 o 
  27   3   0      954.68      904.24    147.09 o 
   0   4   0      352.54      386.40     30.50 o 
   2   4   0     3345.80     3627.68    103.84 o 
   4   4   0     1176.06     1043.57     72.75 o 
   6   4   0     2251.27     2280.33     78.87 o 
   8   4   0     3968.70     4954.04    141.33 o 
  10   4   0       41.05       54.17     20.94 o 
  12   4   0      100.78       99.75     23.77 o 
  14   4   0       86.93      113.37     31.39 o 
  16   4   0     1064.37      978.16     85.10 o 
  18   4   0      214.54      122.86     51.60 o 
  20   4   0      164.08      108.13     52.53 o 
  22   4   0       24.18       78.69     43.99 o 
  24   4   0       79.67       72.46     50.10 o 
  26   4   0      415.82      481.86    102.13 o 
   1   5   0       82.84       66.64     14.18 o 
   3   5   0      111.50       99.32     17.10 o 
   5   5   0     1802.50     2018.09     76.31 o 
   7   5   0    10818.68    10770.84    256.68 o 
   9   5   0     4159.95     3749.63    116.23 o 
  11   5   0     1987.46     1992.95     82.06 o 
  13   5   0    10307.97    10292.70    294.11 o 
  15   5   0     1654.80     1639.80    118.50 o 
  17   5   0      257.65      259.13     59.75 o 
  19   5   0      160.29      153.71     58.28 o 
  21   5   0     2389.05     2731.16    234.24 o 
  23   5   0      333.69      345.90     67.27 o 
  25   5   0       14.99        0.00     47.37 o 
   0   6   0     2379.13     2551.09    109.66 o 
   2   6   0     2563.87     2273.69     86.90 o 
   4   6   0     1971.24     2460.84    102.99 o 
   6   6   0    12042.19    11239.04    285.31 o 
   8   6   0        4.46       60.58     26.48 o 
  10   6   0      127.68      123.98     28.60 o 
  12   6   0     2597.45     2524.62    125.06 o 
  14   6   0     1962.25     2130.99    156.68 o 
  16   6   0      171.98      188.07     58.28 o 
  18   6   0      269.16      226.59     71.77 o 
  20   6   0        0.69        0.00     77.13 o 
  22   6   0      225.90      281.38    131.41 o 
   1   7   0     2870.92     3671.67    253.07 o 
   3   7   0      144.30      188.59     56.78 o 
   5   7   0      428.91      665.43    103.90 o 
   7   7   0      252.78      244.54     58.82 o 
   9   7   0      106.52      386.89     60.95 o 
  11   7   0      713.41      908.74     97.63 o 
  13   7   0     3507.88     3814.36    364.29 o 
  15   7   0      215.57      174.52     60.96 o 
  17   7   0      407.72      395.66     88.60 o 
  19   7   0      448.00      693.85    143.46 o 
  21   7   0      902.26     1145.52    232.82 o 
   0   8   0     6149.89     5660.44    532.76 o 
   2   8   0     1009.32      903.65    326.11 o 
   4   8   0      664.95     1103.19    129.28 o 
   6   8   0     5286.86     5440.66    246.84 o 
   8   8   0     1923.96     1647.33    176.68 o 
  10   8   0        3.25        0.00     43.16 o 
  12   8   0      216.16      308.25     88.94 o 
  14   8   0      891.42     1206.93    161.40 o 
  16   8   0       11.05       26.86     47.47 o 
  18   8   0       47.94       42.85    121.41 o 
   1   9   0       74.13      136.71     92.24 o 
   3   9   0      750.33      755.09    151.80 o 
   5   9   0      284.85      243.41     90.70 o 
   7   9   0       26.46       60.04     58.36 o 
   9   9   0       23.17       19.98     57.68 o 
  11   9   0      467.91      632.23    221.74 o 
  13   9   0      144.06      130.48     83.38 o 
  15   9   0       31.44       78.08     73.45 o 
   0  10   0      901.57      637.03    218.53 o 
   2  10   0     1799.74     1913.66    248.88 o 
   4  10   0        3.48      168.52     88.65 o 
   6  10   0     1432.17     1395.56    176.77 o 
   8  10   0     1016.41     1126.84    180.56 o 
  10  10   0       21.24       45.05     79.85 o 
 -27   1   1        6.36        0.00     55.09 o 
 -25   1   1       56.26        8.86     52.93 o 
 -23   1   1        0.82        0.00     42.31 o 
 -21   1   1     2261.50     2210.84    163.28 o 
 -19   1   1       33.90       27.06     21.77 o 
 -17   1   1     5204.93     5452.13    238.39 o 
 -15   1   1        9.98        0.00     10.81 o 
 -13   1   1      570.75      569.20     32.12 o 
 -11   1   1     4460.04     4475.08    131.74 o 
  -9   1   1    31098.84    27051.02    500.73 o 
  -7   1   1      590.79      786.62     29.62 o 
  -5   1   1    11110.32     9574.17    197.06 o 
  -3   1   1    40420.33    39481.81    776.29 o 
  -1   1   1    24917.54    24080.47    370.69 o 
   1   1   1    10744.73    10571.40    173.10 o 
   3   1   1   133683.42   133839.30   2509.89 o 
   5   1   1     1400.51     1470.60     39.18 o 
   7   1   1    17416.40    17108.03    295.86 o 
   9   1   1      850.36      933.35     29.05 o 
  11   1   1     3964.17     4189.53     88.07 o 
  13   1   1      110.61      188.55     16.31 o 
  15   1   1     1056.93     1061.54     55.79 o 
  17   1   1     1887.64     1733.61     76.84 o 
  19   1   1       72.65       55.83     43.43 o 
  21   1   1      246.37      296.96     64.98 o 
  23   1   1     3208.11     3477.80    200.22 o 
  25   1   1      873.80     1005.38    144.11 o 
  27   1   1      270.49      196.12     83.69 o 
 -28   2   1       66.97       43.05     80.92 o 
 -26   2   1      614.81      622.32    127.40 o 
 -24   2   1     1597.54     1571.92    117.03 o 
 -22   2   1      313.91      340.90     92.89 o 
 -20   2   1      348.58      500.42     97.87 o 
 -18   2   1     4335.25     4580.33    141.43 o 
 -16   2   1     3299.00     3167.51    105.11 o 
 -14   2   1      751.33      871.57     38.10 o 
 -12   2   1     4210.86     4614.42    119.86 o 
 -10   2   1     2487.44     2058.64     62.07 o 
  -8   2   1    12142.17    12314.15    275.89 o 
  -6   2   1       49.39      567.92     35.75 o 
  -4   2   1    27432.01    27781.29    561.03 o 
  -2   2   1     3325.73     2947.82     59.75 o 
   0   2   1     2898.78     3054.61     70.97 o 
   2   2   1     4898.53     5910.50    128.03 o 
   4   2   1      857.06     1137.48     39.63 o 
   6   2   1      327.90      522.37     31.61 o 
   8   2   1     1063.95     1251.33     46.96 o 
  10   2   1      370.09      586.15     34.68 o 
  12   2   1        0.37       31.76     11.38 o 
  14   2   1       56.48       83.07     14.93 o 
  16   2   1     2885.54     2773.59     92.60 o 
  18   2   1      124.88      401.06     52.16 o 
  20   2   1        5.41       79.57     41.98 o 
  22   2   1      222.54      382.04    188.54 o 
  24   2   1       13.30       62.25     49.05 o 
  26   2   1      277.79      153.98     79.26 o 
 -27   3   1       88.61      243.60     88.54 o 
 -25   3   1      310.23      259.88     85.41 o 
 -23   3   1        0.63        3.29     33.53 o 
 -21   3   1      225.38      286.31     43.00 o 
 -19   3   1     2824.94     2622.69     91.35 o 
 -17   3   1        9.44        0.00     28.16 o 
 -15   3   1       11.68       30.12     22.03 o 
 -13   3   1      157.70      466.06     40.97 o 
 -11   3   1     1582.21     1389.89     54.72 o 
  -9   3   1    25385.94    25773.89    559.92 o 
  -7   3   1        0.58      433.61     54.05 o 
  -5   3   1    25786.03    26782.12    574.05 o 
  -3   3   1      123.06      363.69     25.91 o 
  -1   3   1     6744.53     6405.88    121.73 o 
   1   3   1     2231.39     1834.80     74.70 o 
   3   3   1     4212.19     4221.22     99.71 o 
   5   3   1      379.48      493.12     32.53 o 
   7   3   1     6079.80     6983.16    171.17 o 
   9   3   1     4928.05     4610.83    124.28 o 
  11   3   1     4046.05     4251.55    119.11 o 
  13   3   1     6871.52     6713.20    183.90 o 
  15   3   1      992.49      947.81     71.02 o 
  17   3   1     2268.25     2243.00     83.12 o 
  19   3   1     2463.68     2377.33    121.19 o 
  21   3   1        0.52        0.00     39.92 o 
  23   3   1      185.65      216.05     61.02 o 
  25   3   1      128.80      150.65     71.80 o 
  27   3   1       66.41       45.65     63.63 o 
 -26   4   1      929.74     1470.66    122.96 o 
 -24   4   1     2380.84     2689.73    158.43 o 
 -22   4   1     1418.06     1254.11    148.12 o 
 -20   4   1      936.20      806.27     97.07 o 
 -18   4   1     8796.42     8596.74    331.40 o 
 -16   4   1       23.33       62.86     32.53 o 
 -14   4   1        6.28       29.67     23.75 o 
 -12   4   1     1358.77     1302.07     66.28 o 
 -10   4   1     6279.39     6162.97    163.10 o 
  -8   4   1     1411.23     1368.44     62.37 o 
  -6   4   1      866.74     2133.64     70.75 o 
  -4   4   1     4663.38     5058.97    105.66 o 
  -2   4   1     1126.63     1028.51     37.79 o 
   0   4   1     3613.83     3645.34     69.53 o 
   2   4   1     6135.40     6157.20    143.79 o 
   4   4   1       33.02      128.00     22.84 o 
   6   4   1     5186.51     5321.09    139.62 o 
   8   4   1      261.53      389.42     33.93 o 
  10   4   1     6118.02     5452.58    158.95 o 
  12   4   1     1056.88      994.48     60.19 o 
  14   4   1       65.63       69.91     30.17 o 
  16   4   1     2497.25     2410.04    126.35 o 
  18   4   1     3214.98     3332.37    185.78 o 
  20   4   1       12.46       54.28     41.03 o 
  22   4   1      111.94      240.07     59.54 o 
  24   4   1      442.80      368.69     82.72 o 
  26   4   1        2.97       13.98     46.57 o 
 -25   5   1      277.12      383.59     92.77 o 
 -23   5   1      252.12      250.24     92.13 o 
 -21   5   1        4.65       21.25     64.65 o 
 -19   5   1      305.45      315.05     72.99 o 
 -17   5   1      699.78     1037.53    106.71 o 
 -15   5   1     3279.59     3077.63    145.35 o 
 -13   5   1      374.85      376.29     44.33 o 
 -11   5   1        9.16        8.79     21.90 o 
  -9   5   1      719.05      571.60     47.46 o 
  -7   5   1     6545.21     6085.88    149.65 o 
  -5   5   1       49.81      418.62     28.62 o 
  -3   5   1     2991.37     2446.12     66.43 o 
  -1   5   1     1662.21     1651.96     45.82 o 
   1   5   1      518.20      925.21     53.93 o 
   3   5   1     2263.13     2169.60    109.85 o 
   5   5   1     2083.15     2455.54     94.38 o 
   7   5   1      708.62      643.47     40.92 o 
   9   5   1      126.63       89.82     25.89 o 
  11   5   1       10.66       53.79     24.12 o 
  13   5   1      201.47      181.41     38.43 o 
  15   5   1     1161.47     1063.24     94.37 o 
  17   5   1      458.48      420.60     69.52 o 
  19   5   1        6.17       18.14     48.30 o 
  21   5   1      378.82      428.53    109.99 o 
  23   5   1       77.60      102.91     45.13 o 
 -24   6   1      652.16      876.99    191.40 o 
 -22   6   1      400.52      445.64    144.26 o 
 -20   6   1        1.72        0.00     92.84 o 
 -18   6   1     1385.43     1426.16    146.53 o 
 -16   6   1      808.76      734.52     94.43 o 
 -14   6   1     1016.56      917.07     98.95 o 
 -12   6   1      626.02      657.10     71.94 o 
 -10   6   1      257.73      287.24     43.52 o 
  -8   6   1        9.95        0.40     23.03 o 
  -6   6   1     1739.91     1520.51     64.18 o 
  -4   6   1      695.53      720.97     51.29 o 
  -2   6   1     1060.01     1031.24     51.60 o 
   0   6   1       30.21       80.34     19.80 o 
   2   6   1     2052.09     1814.60     80.07 o 
   4   6   1     1980.06     1818.09    104.69 o 
   6   6   1     1118.19      991.46     48.25 o 
   8   6   1     6069.35     6388.54    214.32 o 
  10   6   1     6613.58     6810.65    209.05 o 
  12   6   1     1205.09     1043.97     88.14 o 
  14   6   1      832.39      947.21    100.45 o 
  16   6   1     2025.29     2154.44    147.87 o 
  18   6   1      674.19      826.94    112.59 o 
  20   6   1      160.75      127.12    104.27 o 
  22   6   1      323.50      301.38    131.41 o 
 -21   7   1        3.30        2.86    105.70 o 
 -19   7   1       26.10        0.00     74.24 o 
 -17   7   1      152.92      136.47     65.23 o 
 -15   7   1      989.68     1084.47    119.12 o 
 -13   7   1        8.60       19.58     38.03 o 
 -11   7   1     1512.00     1515.19    119.90 o 
  -9   7   1      330.67      519.71     77.51 o 
  -7   7   1     2803.23     2522.13    165.05 o 
  -5   7   1      192.41      889.48    115.00 o 
  -3   7   1     8788.70     8017.59    438.42 o 
  -1   7   1     4118.92     3978.76    398.06 o 
   1   7   1       85.94      324.48     73.67 o 
   3   7   1     4550.30     4854.98    216.77 o 
   5   7   1       36.92      174.77     50.49 o 
   7   7   1     3101.33     2827.90    143.53 o 
   9   7   1      591.26      657.05     87.52 o 
  11   7   1      383.86      392.20     58.46 o 
  13   7   1      198.34      108.29     43.08 o 
  15   7   1        0.40        0.00     44.15 o 
  17   7   1       39.87      122.74     64.09 o 
  19   7   1      297.28      217.11    124.26 o 
  21   7   1      247.35      285.66    148.55 o 
 -18   8   1      246.12      222.28    108.39 o 
 -16   8   1      144.72      108.52     57.62 o 
 -14   8   1      226.59      183.44     79.27 o 
 -12   8   1       51.62       62.08     60.85 o 
 -10   8   1       45.43      110.08     54.48 o 
  -8   8   1      199.56      178.19     59.51 o 
  -6   8   1        1.59        0.00     40.00 o 
  -4   8   1     1087.83     1128.88    239.50 o 
  -2   8   1      859.90      945.05    121.27 o 
   0   8   1      167.36      639.43    419.93 o 
   2   8   1     2439.91     2511.27    173.94 o 
   4   8   1     1077.69     1085.05     99.95 o 
   6   8   1        1.16        0.00     40.42 o 
   8   8   1      933.38     1312.37    136.72 o 
  10   8   1      529.36      507.10     76.80 o 
  12   8   1      176.79      378.37    292.81 o 
  14   8   1      227.37      184.73     77.37 o 
  16   8   1      636.72      691.32    123.89 o 
  18   8   1      366.58      428.75    128.11 o 
 -15   9   1      360.49      404.52    105.07 o 
 -13   9   1        2.01      106.15     76.52 o 
 -11   9   1     2483.67     2620.19    244.57 o 
  -9   9   1      834.88      919.45    127.46 o 
  -7   9   1      267.76      359.47    149.03 o 
  -5   9   1     3159.92     3476.04    219.35 o 
  -3   9   1     2031.83     2214.15    254.14 o 
  -1   9   1        0.14       20.69     84.06 o 
   1   9   1      355.42      294.82    105.75 o 
   3   9   1     1174.90     1179.81    184.15 o 
   5   9   1     1691.60     1610.36    203.05 o 
   7   9   1      158.16      259.95     71.71 o 
   9   9   1      747.39      590.77     99.15 o 
  11   9   1       44.92       88.42     86.15 o 
  13   9   1       60.65        0.00     77.22 o 
  15   9   1        8.47        0.00     68.63 o 
 -10  10   1        3.68        0.08     78.30 o 
  -8  10   1       34.21      194.02     82.00 o 
  -6  10   1      198.10      183.95    110.35 o 
  -4  10   1      205.98      177.06    112.12 o 
  -2  10   1      127.61       94.19    139.98 o 
   0  10   1      112.83      215.55     87.86 o 
   2  10   1      196.18      170.08     85.05 o 
   4  10   1      133.58      145.81     93.56 o 
   6  10   1      137.74      153.03     73.42 o 
   8  10   1        5.29        0.00     64.42 o 
 -28   0   2      292.94      222.82    134.26 o 
 -26   0   2      649.38     1058.68    153.36 o 
 -24   0   2      178.79      130.10     70.06 o 
 -22   0   2        2.95        0.00     47.90 o 
 -20   0   2     2786.59     2709.12    227.82 o 
 -18   0   2     2148.53     1999.64    149.47 o 
 -16   0   2     9398.22     9953.61    414.79 o 
 -14   0   2      972.21      846.86     61.23 o 
 -12   0   2    11581.30    11431.86    313.04 o 
 -10   0   2     3570.82     3841.04    135.21 o 
  -8   0   2     4313.72     4117.68    109.43 o 
  -6   0   2    14666.40    14988.81    317.91 o 
  -4   0   2     1232.91     1128.17     32.68 o 
  -2   0   2     2858.21     3106.03     67.14 o 
   0   0   2     7600.98     8065.92    157.51 o 
   2   0   2    15881.63    16365.01    340.43 o 
   4   0   2     4646.68     4238.93    102.82 o 
   6   0   2        4.79        0.68      6.78 o 
   8   0   2    17200.42    16670.56    384.11 o 
  10   0   2     4330.80     4521.03    117.94 o 
  12   0   2     4540.59     4041.96    127.93 o 
  14   0   2    13839.86    12482.74    432.64 o 
  16   0   2     9618.63     9266.94    493.35 o 
  18   0   2     3125.83     2435.29    254.24 o 
  20   0   2    13709.88    13199.13    976.97 o 
  22   0   2     1956.38     2475.28    281.38 o 
  24   0   2      184.04       69.99     88.56 o 
  26   0   2     2865.69     3475.11    379.93 o 
 -29   1   2       22.25       47.59     67.49 o 
 -27   1   2      389.81      579.70    123.27 o 
 -25   1   2       10.83       36.53     53.84 o 
 -23   1   2       71.81      203.49     82.88 o 
 -21   1   2       48.61      147.85     48.65 o 
 -19   1   2       31.21       52.99     22.33 o 
 -17   1   2       50.05       67.92     24.97 o 
 -15   1   2       14.15      139.42     20.03 o 
 -13   1   2      915.36      931.37     47.17 o 
 -11   1   2     2082.12     2135.31     55.05 o 
  -9   1   2    27332.86    25820.00    516.39 o 
  -7   1   2     9999.04    10625.90    200.26 o 
  -5   1   2     2064.25     2363.04     48.54 o 
  -3   1   2    17156.45    17563.40    265.97 o 
  -1   1   2      248.13      379.53     10.92 o 
   1   1   2    10051.23    10161.45    149.88 o 
   3   1   2     2711.62     2928.74     51.91 o 
   5   1   2     1652.30     1457.42     31.46 o 
   7   1   2      598.28      493.55     44.92 o 
   9   1   2     2384.92     2280.76     76.07 o 
  11   1   2       91.14       68.00     15.07 o 
  13   1   2     2255.32     2671.20    115.19 o 
  15   1   2      514.70      717.82     54.28 o 
  17   1   2     2204.38     2123.91    127.98 o 
  19   1   2      235.59      328.17     53.54 o 
  21   1   2       25.88      345.08     83.10 o 
  23   1   2       30.23      100.11     67.50 o 
  25   1   2      242.97      303.64     95.34 o 
  27   1   2       50.16        4.31     89.98 o 
 -28   2   2        0.20        0.00     60.04 o 
 -26   2   2      442.18      473.47     92.36 o 
 -24   2   2      512.03      501.97     99.64 o 
 -22   2   2      164.58      166.70     39.69 o 
 -20   2   2      622.60      668.28     50.56 o 
 -18   2   2     2502.20     2415.03    147.71 o 
 -16   2   2     4185.23     4130.55    106.26 o 
 -14   2   2     2413.60     2290.33     63.45 o 
 -12   2   2       62.12       75.91     16.16 o 
 -10   2   2     2242.72     1864.35     61.29 o 
  -8   2   2     8079.16     7353.14    173.84 o 
  -6   2   2    11882.82    11334.27    241.73 o 
  -4   2   2     8587.93     7613.17    139.77 o 
  -2   2   2       24.31      152.70     12.47 o 
   0   2   2     3159.51     3399.27     89.73 o 
   2   2   2      533.85      496.52     22.64 o 
   4   2   2     1273.15     1067.47     29.76 o 
   6   2   2    13055.49    12132.66    246.61 o 
   8   2   2     4233.32     4071.99     91.01 o 
  10   2   2       96.59       81.26     11.65 o 
  12   2   2      321.03      456.95     31.82 o 
  14   2   2     2989.64     2844.96     78.78 o 
  16   2   2     7922.72     7579.10    197.07 o 
  18   2   2     3060.56     2720.28    238.88 o 
  20   2   2     3869.01     3887.36    225.95 o 
  22   2   2      389.74      497.25    142.12 o 
  24   2   2       13.74      104.09     68.69 o 
  26   2   2     1960.01     2079.50    239.24 o 
 -27   3   2      667.11     1234.41    185.75 o 
 -25   3   2      209.65      176.79     54.14 o 
 -23   3   2      137.11      468.85     87.16 o 
 -21   3   2      570.04      651.75     82.01 o 
 -19   3   2      559.32      490.17     38.87 o 
 -17   3   2        8.64      258.36     44.98 o 
 -15   3   2     1277.28     1430.13     75.38 o 
 -13   3   2     2089.39     1992.59     72.37 o 
 -11   3   2     7527.59     6949.63    175.23 o 
  -9   3   2     7396.57     7249.12    178.85 o 
  -7   3   2     4657.71     4588.49    120.21 o 
  -5   3   2     3637.54     3444.86     79.41 o 
  -3   3   2     2702.61     2378.36     55.40 o 
  -1   3   2    37356.06    35185.80    548.56 o 
   1   3   2     4199.40     6891.59    193.54 o 
   3   3   2    17900.36    17617.62    308.49 o 
   5   3   2    21964.15    21094.78    400.80 o 
   7   3   2      162.16       57.61     16.87 o 
   9   3   2      141.12      185.98     24.84 o 
  11   3   2      168.84      283.56     30.71 o 
  13   3   2     5751.66     5434.21    157.55 o 
  15   3   2        1.20        0.00     15.60 o 
  17   3   2      961.32      822.91     62.49 o 
  19   3   2     1344.63     1494.76     91.50 o 
  21   3   2        5.52      142.42     49.58 o 
  23   3   2       80.58      123.89     66.52 o 
  25   3   2       13.81       25.36     64.65 o 
 -26   4   2      138.44      172.01     49.55 o 
 -24   4   2      300.64      400.42     55.18 o 
 -22   4   2       48.80      106.11     42.75 o 
 -20   4   2        8.65       52.67     41.25 o 
 -18   4   2     2932.43     2944.23    153.98 o 
 -16   4   2     1838.33     1876.24    104.44 o 
 -14   4   2     3372.42     3302.83    109.51 o 
 -12   4   2      173.76      258.89     31.90 o 
 -10   4   2        1.38      167.72     25.73 o 
  -8   4   2     1297.42     1238.58     54.69 o 
  -6   4   2      813.26     1081.43     52.04 o 
  -4   4   2      731.32      533.64     34.86 o 
  -2   4   2     6092.01     6180.77    118.19 o 
   0   4   2     5261.25     6728.36    157.01 o 
   2   4   2     8708.97     8640.37    315.31 o 
   4   4   2     3978.40     4215.41    128.20 o 
   6   4   2      143.65      334.70     65.47 o 
   8   4   2     1777.11     1713.18     60.32 o 
  10   4   2       17.10      212.21     28.89 o 
  12   4   2      649.42      746.67     53.58 o 
  14   4   2      555.47      462.00     59.99 o 
  16   4   2      208.66      355.42     63.97 o 
  18   4   2      222.76      306.04     53.91 o 
  20   4   2       73.40      172.84     46.52 o 
  22   4   2       91.30       79.74     45.26 o 
  24   4   2       63.96       47.65     49.24 o 
 -25   5   2        0.09       14.22     42.91 o 
 -23   5   2       48.76       28.68     70.94 o 
 -21   5   2       45.35        0.00     80.70 o 
 -19   5   2       23.83       43.18     51.81 o 
 -17   5   2        0.16        7.72     37.69 o 
 -15   5   2      150.51      200.24     43.18 o 
 -13   5   2     3040.71     2843.95    108.05 o 
 -11   5   2     1049.17      993.75     67.15 o 
  -9   5   2     1261.25      924.72     70.63 o 
  -7   5   2     2661.26     2668.19     88.94 o 
  -5   5   2       32.82       88.65     22.38 o 
  -3   5   2     6363.41     5975.84    167.11 o 
  -1   5   2     3492.43     3096.40     72.21 o 
   1   5   2     1006.38      815.89     62.79 o 
   3   5   2       32.12       75.49     19.15 o 
   5   5   2     6887.99     6734.16    146.24 o 
   7   5   2     8121.40     7569.25    165.26 o 
   9   5   2      681.24      630.49     68.03 o 
  11   5   2     3998.33     4057.20    135.97 o 
  13   5   2     5652.44     6057.52    209.86 o 
  15   5   2      109.67      144.93     47.34 o 
  17   5   2        9.99        0.00     38.52 o 
  19   5   2        7.62       59.57     42.99 o 
  21   5   2      101.66      190.40     73.83 o 
  23   5   2        8.80       12.33     43.64 o 
 -24   6   2      123.86      181.40    122.84 o 
 -22   6   2      113.45       55.70    104.27 o 
 -20   6   2      360.36      215.68    118.55 o 
 -18   6   2      362.65      314.26     80.98 o 
 -16   6   2       31.78        7.62     41.26 o 
 -14   6   2      437.81      390.84     75.66 o 
 -12   6   2       70.25      224.01     54.51 o 
 -10   6   2     1111.59     1201.63     69.07 o 
  -8   6   2        1.15       36.56     26.70 o 
  -6   6   2      212.91      216.56     32.62 o 
  -4   6   2        0.61       64.69     22.02 o 
  -2   6   2      151.67      144.96     29.54 o 
   0   6   2     3048.61     2820.36     88.23 o 
   2   6   2      251.11      266.62     51.96 o 
   4   6   2      542.49      481.50     40.66 o 
   6   6   2      289.69      262.32     41.16 o 
   8   6   2     1129.22     1057.73     56.93 o 
  10   6   2     3341.98     3439.24    107.13 o 
  12   6   2       47.32      105.59     31.66 o 
  14   6   2     1806.73     1642.88    131.32 o 
  16   6   2      439.92      451.70     84.18 o 
  18   6   2        7.21       10.23     72.13 o 
  20   6   2      883.18      781.29    184.25 o 
  22   6   2      432.89      530.85     82.83 o 
 -21   7   2       20.24        0.00    107.12 o 
 -19   7   2      336.89      399.30    116.64 o 
 -17   7   2       11.11       11.18     57.21 o 
 -15   7   2      260.95      238.11     65.92 o 
 -13   7   2      101.08      175.20     47.92 o 
 -11   7   2     1638.08     1457.48    105.43 o 
  -9   7   2      181.03       88.46     48.19 o 
  -7   7   2     1842.10     1741.53    137.30 o 
  -5   7   2     3600.65     3306.71    272.54 o 
  -3   7   2     2863.69     2224.30    182.37 o 
  -1   7   2     1108.33     1171.52     85.99 o 
   1   7   2      314.75      388.89     58.42 o 
   3   7   2     4240.75     3948.38    172.30 o 
   5   7   2      771.71      854.86     89.13 o 
   7   7   2     1167.14     1769.84    152.82 o 
   9   7   2      877.41      657.83     71.59 o 
  11   7   2       48.97      326.60     73.67 o 
  13   7   2      533.82      609.89    101.64 o 
  15   7   2      185.39      277.13     65.57 o 
  17   7   2       97.07       16.29     57.30 o 
  19   7   2       55.24       37.14    105.70 o 
 -18   8   2       16.98       83.11     87.36 o 
 -16   8   2       94.45       38.32     50.05 o 
 -14   8   2      644.54      531.76    100.14 o 
 -12   8   2     1107.49      937.70    124.40 o 
 -10   8   2      585.92      502.98     84.25 o 
  -8   8   2     1884.15     2136.36    150.35 o 
  -6   8   2       15.86        0.00     42.16 o 
  -4   8   2      518.27      523.48     92.45 o 
  -2   8   2      668.46      717.08    243.42 o 
   0   8   2      987.16      907.61    303.81 o 
   2   8   2      248.45      206.52     62.28 o 
   4   8   2       76.51       82.00     46.34 o 
   6   8   2      346.21      255.19     64.54 o 
   8   8   2     1986.64     2208.58    180.66 o 
  10   8   2     1348.22     1136.06    123.16 o 
  12   8   2     1045.70      791.03    124.71 o 
  14   8   2      538.23      493.02    107.31 o 
  16   8   2      113.25       55.86     55.94 o 
  18   8   2        0.01       68.68     58.85 o 
 -15   9   2        0.59        0.00     55.77 o 
 -13   9   2      107.87       20.21     54.97 o 
 -11   9   2      157.00      117.78     60.92 o 
  -9   9   2      114.70       62.72     69.98 o 
  -7   9   2       20.15        0.00     64.46 o 
  -5   9   2      516.11      579.94    194.20 o 
  -3   9   2      181.61      209.59     78.36 o 
  -1   9   2        0.05      111.18     74.34 o 
   1   9   2      205.57      185.32     80.41 o 
   3   9   2      126.76      128.16     82.41 o 
   5   9   2       32.70       33.49     57.19 o 
   7   9   2       46.83      147.30     64.23 o 
   9   9   2      172.29      172.41     75.55 o 
  11   9   2      248.97      281.81    105.75 o 
  13   9   2       20.53       37.86     78.51 o 
 -10  10   2       49.84      224.33    158.59 o 
  -8  10   2      654.00      804.76    131.54 o 
  -6  10   2      697.50      855.04    135.01 o 
  -4  10   2        1.84       36.03     71.33 o 
  -2  10   2      897.04     1034.14    160.24 o 
   0  10   2      421.55      397.39    106.45 o 
   2  10   2        0.68       11.42     73.59 o 
   4  10   2       56.87        0.00     69.46 o 
   6  10   2      147.91       73.40     82.29 o 
   8  10   2        0.26      200.23     95.25 o 
 -29   1   3       36.81       52.11     81.79 o 
 -27   1   3        5.09        0.00     48.22 o 
 -25   1   3     3348.64     3879.99    191.94 o 
 -23   1   3     5381.72     5563.00    239.45 o 
 -21   1   3        0.31       22.64     33.76 o 
 -19   1   3     1982.51     2119.93    152.60 o 
 -17   1   3     8713.09     8299.33    215.97 o 
 -15   1   3     1163.62     1354.69     89.25 o 
 -13   1   3     5028.86     4943.73    105.48 o 
 -11   1   3     3860.99     3631.81    161.30 o 
  -9   1   3      934.78     1137.49     54.20 o 
  -7   1   3       28.43        5.60      6.07 o 
  -5   1   3    33252.78    34507.64    514.48 o 
  -3   1   3    59240.94    62863.61    923.94 o 
  -1   1   3     7262.06     7156.77    104.13 o 
   1   1   3     5624.33     5965.65    117.19 o 
   3   1   3       12.58       14.84      5.06 o 
   5   1   3      409.44      541.67     34.54 o 
   7   1   3     9114.13     8888.85    149.87 o 
   9   1   3     2388.56     2282.46     51.13 o 
  11   1   3    14221.63    14621.92    312.14 o 
  13   1   3     4397.71     4271.82     94.27 o 
  15   1   3      598.72      635.31     61.48 o 
  17   1   3    13528.96    13119.21    678.02 o 
  19   1   3     5834.96     5564.98    277.80 o 
  21   1   3       82.12       35.02     57.91 o 
  23   1   3     2055.97     1649.05    186.66 o 
  25   1   3     2525.67     2708.02    232.33 o 
  27   1   3       83.56      165.62     85.11 o 
 -28   2   3       56.95      124.77    170.68 o 
 -26   2   3      170.23      154.69     57.60 o 
 -24   2   3      122.18       82.75     65.97 o 
 -22   2   3     1795.80     1658.56    139.65 o 
 -20   2   3      166.78      236.26     38.45 o 
 -18   2   3      739.58      810.26     69.58 o 
 -16   2   3     3503.57     3018.18     85.02 o 
 -14   2   3      207.57      319.88     31.12 o 
 -12   2   3     2649.12     2343.06     59.79 o 
 -10   2   3    16128.79    14947.80    289.18 o 
  -8   2   3     8832.29     9162.22    189.96 o 
  -6   2   3    12097.77    11390.15    205.76 o 
  -4   2   3   132971.61   129937.91   1970.36 o 
  -2   2   3    49289.77    48885.15    736.62 o 
   0   2   3       76.61      785.32     25.36 o 
   2   2   3    16858.04    17233.09    264.13 o 
   4   2   3     8309.24     8121.54    219.28 o 
   6   2   3     3741.46     4534.76    104.10 o 
   8   2   3     1493.73     1442.92     38.30 o 
  10   2   3     2841.75     2672.48     64.93 o 
  12   2   3     4177.96     4141.39    153.16 o 
  14   2   3     1056.84      928.64     47.71 o 
  16   2   3        0.20       85.25     29.16 o 
  18   2   3     1100.58      899.27     74.33 o 
  20   2   3       18.61       99.69     43.56 o 
  22   2   3      106.05      128.68     77.84 o 
  24   2   3        2.50        0.00     58.37 o 
  26   2   3       85.45      146.05     89.98 o 
 -27   3   3        3.17       26.98     51.52 o 
 -25   3   3      699.94      565.14     82.03 o 
 -23   3   3      252.33      216.26     46.62 o 
 -21   3   3     1533.55     1603.44     79.83 o 
 -19   3   3      129.44      331.21     60.23 o 
 -17   3   3     2195.82     2186.59     79.70 o 
 -15   3   3     5019.69     4556.17    147.74 o 
 -13   3   3     2333.56     2263.16     78.74 o 
 -11   3   3      148.53      345.89     32.87 o 
  -9   3   3    11162.33    11266.05    262.55 o 
  -7   3   3     3039.67     3584.40     94.85 o 
  -5   3   3     5491.34     5759.58    124.37 o 
  -3   3   3       85.68      258.62     29.12 o 
  -1   3   3      247.43      447.58     44.58 o 
   1   3   3    13315.17    13516.15    208.76 o 
   3   3   3       50.09      207.06     15.87 o 
   5   3   3    15803.26    16575.21    356.57 o 
   7   3   3      785.65      955.66     46.98 o 
   9   3   3    17689.13    17756.84    340.52 o 
  11   3   3     3981.73     4138.80     98.52 o 
  13   3   3     1227.99     1550.28     91.25 o 
  15   3   3     1465.46     1491.35     71.94 o 
  17   3   3      960.55     1195.28     86.88 o 
  19   3   3       73.83       99.10     35.45 o 
  21   3   3      214.93      259.33     56.82 o 
  23   3   3      116.21      149.44    131.41 o 
  25   3   3      140.09      126.28     99.98 o 
 -26   4   3       42.15       44.43     41.87 o 
 -24   4   3       44.15       35.45     33.41 o 
 -22   4   3       19.95       11.51     29.99 o 
 -20   4   3      462.49      315.70     42.03 o 
 -18   4   3     2238.11     2306.80    192.76 o 
 -16   4   3    15098.17    14869.41    466.93 o 
 -14   4   3      482.59      563.97     50.21 o 
 -12   4   3     7029.98     6415.13    171.58 o 
 -10   4   3    31657.62    30354.46    663.79 o 
  -8   4   3     2145.20     3281.65    126.17 o 
  -6   4   3     1281.86     1049.22     47.67 o 
  -4   4   3    23336.57    21336.41    360.41 o 
  -2   4   3    24598.46    22950.28    371.70 o 
   0   4   3      825.28     1664.07     63.93 o 
   2   4   3    45849.58    44582.75    749.37 o 
   4   4   3     3258.60     2424.57     78.01 o 
   6   4   3       14.82       57.67     18.32 o 
   8   4   3     1211.54     1210.99     82.09 o 
  10   4   3      879.72      858.01     43.94 o 
  12   4   3     2495.13     2776.92     98.24 o 
  14   4   3     2005.15     1928.01     72.13 o 
  16   4   3     2521.16     2423.00    121.12 o 
  18   4   3      170.83      170.78     40.46 o 
  20   4   3       17.41       43.52     55.03 o 
  22   4   3      245.91      185.27     58.74 o 
  24   4   3      105.37       71.63     53.69 o 
 -25   5   3       50.32       65.63     64.99 o 
 -23   5   3       83.61       69.29     37.41 o 
 -21   5   3       42.19        9.31     55.46 o 
 -19   5   3      748.39      691.41     90.03 o 
 -17   5   3       45.88       10.57     34.28 o 
 -15   5   3     1833.96     1726.72    105.71 o 
 -13   5   3       24.32       41.98     25.17 o 
 -11   5   3      611.78      524.97     41.00 o 
  -9   5   3      290.10      677.06     48.45 o 
  -7   5   3     1224.66     1085.66     46.83 o 
  -5   5   3     1781.91     1761.14     55.19 o 
  -3   5   3      580.65      578.70     46.10 o 
  -1   5   3     4391.87     4054.52    173.05 o 
   1   5   3     6437.91     6271.83    125.35 o 
   3   5   3     1654.88     1941.46     71.81 o 
   5   5   3       83.16       88.61     17.69 o 
   7   5   3      239.94      222.52     24.50 o 
   9   5   3     1939.28     1988.27     64.21 o 
  11   5   3       82.02      139.26     21.59 o 
  13   5   3     5453.49     5177.07    149.32 o 
  15   5   3       74.75       53.27     29.39 o 
  17   5   3      171.20       66.45     38.48 o 
  19   5   3      130.34      112.11     48.65 o 
  21   5   3       61.07       80.24     53.50 o 
  23   5   3       55.01       76.32     55.01 o 
 -24   6   3       44.90       42.85    107.12 o 
 -22   6   3        1.47        0.00     88.56 o 
 -20   6   3      500.46      438.50    142.83 o 
 -18   6   3       62.18       21.15     53.80 o 
 -16   6   3      971.86      997.24    108.31 o 
 -14   6   3      945.51     1153.38    113.41 o 
 -12   6   3     4182.86     4379.12    137.17 o 
 -10   6   3    12476.71    12703.46    322.78 o 
  -8   6   3     2672.19     3818.16    163.14 o 
  -6   6   3     8278.72     7722.42    210.69 o 
  -4   6   3     3141.36     3677.96    170.60 o 
  -2   6   3      157.43      101.50     22.30 o 
   0   6   3     1034.93     1021.65    101.19 o 
   2   6   3      175.00      217.33     32.58 o 
   4   6   3     4146.31     4236.83    133.65 o 
   6   6   3     2527.11     2240.79     90.60 o 
   8   6   3      199.04      210.35     36.71 o 
  10   6   3      185.46      232.82     40.15 o 
  12   6   3     1413.57     1347.39     89.77 o 
  14   6   3       13.24        0.00     32.34 o 
  16   6   3       12.25        4.63     35.24 o 
  18   6   3        0.31        0.00     44.87 o 
  20   6   3      134.98      161.39     64.44 o 
  22   6   3      339.17      255.28     73.45 o 
 -21   7   3       37.03       31.42    109.98 o 
 -19   7   3     1369.32     1176.58    176.19 o 
 -17   7   3     1123.58     1112.81    125.33 o 
 -15   7   3        4.38        0.00     36.95 o 
 -13   7   3      318.52      256.37     67.77 o 
 -11   7   3     3114.97     3281.98    137.72 o 
  -9   7   3        5.18      278.14     83.74 o 
  -7   7   3     1117.88      996.62     91.41 o 
  -5   7   3      175.87      203.48     49.59 o 
  -3   7   3       11.24        0.00     33.23 o 
  -1   7   3       23.72       29.37     30.67 o 
   1   7   3     1028.79     1088.86    109.45 o 
   3   7   3      930.64     1362.50    122.16 o 
   5   7   3     1776.40     1695.61    125.62 o 
   7   7   3      892.89      926.79     95.68 o 
   9   7   3      148.77      238.53     91.70 o 
  11   7   3     4987.30     4535.92    177.91 o 
  13   7   3      992.57     1160.12    153.06 o 
  15   7   3      268.00      258.12     62.69 o 
  17   7   3      356.80      264.85     66.55 o 
  19   7   3      537.05      457.39    193.54 o 
 -18   8   3        0.19       39.79     52.29 o 
 -16   8   3        4.83       86.48     70.11 o 
 -14   8   3      400.36      408.97     81.24 o 
 -12   8   3      973.26      878.74     96.67 o 
 -10   8   3      182.25      186.16     63.50 o 
  -8   8   3      141.81      213.66     56.02 o 
  -6   8   3        0.61      125.54     52.83 o 
  -4   8   3       51.35       17.64     36.45 o 
  -2   8   3     3284.10     2333.83    287.81 o 
   0   8   3      402.89      458.95     76.07 o 
   2   8   3      692.23      823.34    103.70 o 
   4   8   3     1186.28     1266.84    128.11 o 
   6   8   3       11.34       29.37     46.73 o 
   8   8   3        0.08        7.48     51.58 o 
  10   8   3      542.74      750.82    175.30 o 
  12   8   3       12.46        9.42    122.12 o 
  14   8   3      407.66      287.97     99.98 o 
  16   8   3       16.60        0.00     50.53 o 
 -15   9   3      402.45      288.70     75.62 o 
 -13   9   3        1.40       51.37     60.77 o 
 -11   9   3      568.27      491.80     86.26 o 
  -9   9   3       76.56       71.78     58.42 o 
  -7   9   3      171.94      104.22     58.92 o 
  -5   9   3        1.04        1.76     49.28 o 
  -3   9   3       27.96       34.50     66.67 o 
  -1   9   3      172.64      145.47     77.15 o 
   1   9   3      116.19      103.44    103.83 o 
   3   9   3      934.22      889.94    173.36 o 
   5   9   3      873.73     1121.82    125.50 o 
   7   9   3      161.05      179.29     70.93 o 
   9   9   3      720.16      720.47    110.14 o 
  11   9   3     1236.11     1069.44    163.28 o 
  13   9   3        8.20       41.20     78.25 o 
 -10  10   3      170.36       68.58     81.15 o 
  -8  10   3       88.49       58.66     77.92 o 
  -6  10   3       49.94      148.66     83.79 o 
  -4  10   3      144.46      121.28     80.02 o 
  -2  10   3        0.32       46.71     73.48 o 
   0  10   3        2.98        0.00     70.11 o 
   2  10   3      211.52      159.02     89.98 o 
   4  10   3      254.24      240.87     98.59 o 
   6  10   3       35.68       98.73     69.95 o 
   8  10   3       57.63       21.10     73.62 o 
 -28   0   4     1326.65     1478.53    188.86 o 
 -26   0   4     1571.45     1478.57    187.11 o 
 -24   0   4       29.91       33.08     62.52 o 
 -22   0   4     5132.39     5508.35    333.70 o 
 -20   0   4     5028.12     4990.63    355.65 o 
 -18   0   4     5474.35     5550.01    317.13 o 
 -16   0   4     1679.46     1548.51    101.24 o 
 -14   0   4     2833.79     2605.78     92.24 o 
 -12   0   4    14435.61    14273.73    358.77 o 
 -10   0   4     4208.14     4821.62    122.65 o 
  -8   0   4     1836.70     1910.17     61.53 o 
  -6   0   4    24204.29    26563.12    553.23 o 
  -4   0   4    14304.59    14683.23    298.36 o 
  -2   0   4    37937.28    42585.53    848.71 o 
   0   0   4    90336.49    92615.08   1830.99 o 
   2   0   4     3686.51     3874.21     86.32 o 
   4   0   4      970.76      802.26     32.94 o 
   6   0   4     1264.97     1429.58     46.93 o 
   8   0   4     3346.00     3487.01     86.10 o 
  10   0   4      517.17      679.90     40.33 o 
  12   0   4     9078.01     8910.14    262.28 o 
  14   0   4     3050.85     2892.31    151.80 o 
  16   0   4      537.04      377.08    122.84 o 
  18   0   4     2789.90     2625.26    285.66 o 
  20   0   4     3050.64     2938.06    317.09 o 
  22   0   4        0.45        0.00     77.13 o 
  24   0   4      161.18      177.11    118.55 o 
  26   0   4       61.98       45.71    108.55 o 
 -29   1   4       16.77       12.85     79.79 o 
 -27   1   4      148.39      119.73     56.06 o 
 -25   1   4      364.96      416.15     95.86 o 
 -23   1   4      117.87      219.82     51.62 o 
 -21   1   4      326.69      406.96     68.25 o 
 -19   1   4      113.79      354.88     80.05 o 
 -17   1   4       32.90      177.43     25.14 o 
 -15   1   4     1531.24     1572.87     48.11 o 
 -13   1   4     1176.66     1331.90     60.26 o 
 -11   1   4     3553.04     2956.29     77.94 o 
  -9   1   4      574.11      589.26     22.06 o 
  -7   1   4    39013.89    39713.62    605.53 o 
  -5   1   4     2681.76     2881.73     94.86 o 
  -3   1   4    73101.91    79446.42   1129.93 o 
  -1   1   4     1007.68     1009.86     23.67 o 
   1   1   4     4638.73     4671.44     95.03 o 
   3   1   4     6886.29     7712.30    124.79 o 
   5   1   4    18376.10    18500.91    267.01 o 
   7   1   4     1073.51     1266.26     37.97 o 
   9   1   4    10886.75    11055.77    200.36 o 
  11   1   4      745.62      875.86     72.65 o 
  13   1   4      200.69      278.08     26.66 o 
  15   1   4        9.74       33.67     23.11 o 
  17   1   4      365.45      444.74    160.04 o 
  19   1   4     1825.60     1940.87    130.80 o 
  21   1   4       12.55       19.43     56.19 o 
  23   1   4        0.85       10.38     63.84 o 
  25   1   4        4.34        0.00     65.73 o 
 -28   2   4      409.05      485.40     94.23 o 
 -26   2   4      948.88      857.77     94.22 o 
 -24   2   4       49.82        0.00     38.56 o 
 -22   2   4      881.26      854.56     71.36 o 
 -20   2   4     1160.43     1107.72    110.50 o 
 -18   2   4     2136.11     2000.66     84.02 o 
 -16   2   4       42.52      180.66     34.18 o 
 -14   2   4     8259.43     8031.60    174.12 o 
 -12   2   4      308.17      392.72     34.79 o 
 -10   2   4     1601.50     1774.98     52.05 o 
  -8   2   4     4048.33     3744.67     78.60 o 
  -6   2   4    21572.00    21258.71    355.14 o 
  -4   2   4     3726.85     4233.69    105.66 o 
  -2   2   4      193.99      269.42     14.14 o 
   0   2   4     9268.04     9566.11    146.42 o 
   2   2   4       19.73       97.22     11.66 o 
   4   2   4     8210.41     8235.60    137.87 o 
   6   2   4     8903.97     8923.68    162.49 o 
   8   2   4    10090.74    10055.96    189.28 o 
  10   2   4      893.18      912.24     36.13 o 
  12   2   4     6074.02     6009.02    128.51 o 
  14   2   4     1830.90     1912.69     75.19 o 
  16   2   4     2132.39     1916.63    102.42 o 
  18   2   4     1277.55     1246.42    117.51 o 
  20   2   4      846.23      896.38     91.39 o 
  22   2   4      182.33      114.62     88.56 o 
  24   2   4       19.30       73.21     72.85 o 
  26   2   4        0.00        0.00     69.23 o 
 -27   3   4        1.53        0.00     48.60 o 
 -25   3   4       42.65       96.60     47.53 o 
 -23   3   4      292.49      345.84     89.11 o 
 -21   3   4     1916.84     2010.38    107.31 o 
 -19   3   4     2455.27     2656.61    150.97 o 
 -17   3   4        0.91       33.53     18.29 o 
 -15   3   4     2585.45     2843.23    139.28 o 
 -13   3   4     7605.06     7294.85    164.80 o 
 -11   3   4      958.32      885.29     36.42 o 
  -9   3   4      656.89      601.40     39.20 o 
  -7   3   4    17827.81    17749.45    327.34 o 
  -5   3   4     5368.92     4991.43    161.89 o 
  -3   3   4      293.50      335.57     16.07 o 
  -1   3   4    12750.50    12382.12    227.60 o 
   1   3   4     3024.68     2952.16     54.10 o 
   3   3   4     4349.77     4889.44    169.68 o 
   5   3   4       25.72      255.05     33.58 o 
   7   3   4     1074.94     1192.45     41.58 o 
   9   3   4     1477.45     1946.63     84.87 o 
  11   3   4     3060.74     2923.03     98.07 o 
  13   3   4     4916.65     4940.36    134.99 o 
  15   3   4      257.83      208.14     42.82 o 
  17   3   4     3195.99     3126.59    146.73 o 
  19   3   4     1551.48     1870.81    111.68 o 
  21   3   4      509.82      667.35     84.89 o 
  23   3   4      179.41      111.58     54.16 o 
  25   3   4      351.41      351.21    136.40 o 
 -26   4   4      178.13      108.32     44.42 o 
 -24   4   4       75.48       84.79     41.16 o 
 -22   4   4       16.58        0.00     29.80 o 
 -20   4   4       52.65      108.12     43.69 o 
 -18   4   4       33.75       54.64     24.74 o 
 -16   4   4      660.74      663.42     45.21 o 
 -14   4   4     2444.27     2297.44     86.74 o 
 -12   4   4     1326.26     1408.99     49.31 o 
 -10   4   4     1069.05     1365.53     57.37 o 
  -8   4   4     8730.41     8106.23    171.08 o 
  -6   4   4      198.23      149.02     17.41 o 
  -4   4   4       15.79       40.49     11.17 o 
  -2   4   4     1851.41     1555.40     53.84 o 
   0   4   4     9403.10     9253.83    150.54 o 
   2   4   4       18.63      400.25     26.60 o 
   4   4   4    11785.74    12336.98    238.44 o 
   6   4   4     5388.38     5516.98    120.42 o 
   8   4   4     3968.46     3626.91     87.74 o 
  10   4   4     1635.90     1480.90     98.94 o 
  12   4   4      261.95      263.29     29.19 o 
  14   4   4        4.02       11.83     26.83 o 
  16   4   4     1403.51     1414.51     99.98 o 
  18   4   4       41.94       69.75     38.14 o 
  20   4   4      862.08     1080.23    110.43 o 
  22   4   4       51.35       57.13     53.43 o 
  24   4   4       12.15       23.44     53.71 o 
 -25   5   4        0.35        2.12     36.52 o 
 -23   5   4      175.50      239.45     67.47 o 
 -21   5   4     2638.64     2675.45    223.27 o 
 -19   5   4      446.11      589.75     78.79 o 
 -17   5   4      880.77      718.50     70.72 o 
 -15   5   4     3191.85     2951.06    131.80 o 
 -13   5   4     9636.07     9380.25    223.93 o 
 -11   5   4     2044.38     2086.94     90.81 o 
  -9   5   4     3385.03     2961.43    122.92 o 
  -7   5   4    14550.43    14150.10    284.49 o 
  -5   5   4     5412.07     6359.73    174.55 o 
  -3   5   4      539.84      540.64     29.58 o 
  -1   5   4     2018.58     1962.25     48.58 o 
   1   5   4      786.74      840.03     69.27 o 
   3   5   4       20.31      126.66     19.69 o 
   5   5   4     1063.60     1213.53     51.24 o 
   7   5   4      288.72      292.30     30.95 o 
   9   5   4       32.08        3.65     18.92 o 
  11   5   4      465.69      445.78     42.59 o 
  13   5   4     1845.54     1841.99    113.14 o 
  15   5   4        7.56        7.94     33.11 o 
  17   5   4     1030.49      891.39    133.15 o 
  19   5   4     1105.20     1419.21    130.42 o 
  21   5   4      805.78      940.07    109.76 o 
  23   5   4      250.36      239.14     70.44 o 
 -24   6   4        7.18       36.79     49.78 o 
 -22   6   4       10.50       49.99     97.13 o 
 -20   6   4      593.56      824.14    187.11 o 
 -18   6   4      106.75      195.04     68.44 o 
 -16   6   4      598.71      451.39     77.58 o 
 -14   6   4      693.81      972.25     92.77 o 
 -12   6   4     1192.78     1237.28     76.36 o 
 -10   6   4        5.02      538.43     74.89 o 
  -8   6   4     4781.37     4419.25    149.80 o 
  -6   6   4       37.81      329.27     42.58 o 
  -4   6   4        0.12       13.41     22.64 o 
  -2   6   4     1172.54     1148.44     60.52 o 
   0   6   4      322.09      582.25     53.30 o 
   2   6   4      315.51      421.23     82.59 o 
   4   6   4      102.79      125.63     32.90 o 
   6   6   4      965.40      863.96     68.79 o 
   8   6   4      481.84      558.33     71.38 o 
  10   6   4      523.10      416.90     53.19 o 
  12   6   4        3.38       23.16     34.47 o 
  14   6   4      573.37      621.33     71.21 o 
  16   6   4        0.47        3.74     36.96 o 
  18   6   4        0.84       63.76     56.74 o 
  20   6   4      227.19      138.46     71.03 o 
 -21   7   4     1007.92     1171.23    241.39 o 
 -19   7   4        0.13        0.00     71.57 o 
 -17   7   4      594.42      824.33    117.00 o 
 -15   7   4     1068.54     1213.01    127.87 o 
 -13   7   4     2195.98     1951.56    143.12 o 
 -11   7   4      266.70      523.65    120.97 o 
  -9   7   4     3630.13     3705.80    240.89 o 
  -7   7   4     3694.83     3734.95    167.22 o 
  -5   7   4     1463.94     2511.55    179.25 o 
  -3   7   4     4348.10     4226.83    177.99 o 
  -1   7   4      569.51      455.38     62.67 o 
   1   7   4     2845.42     2615.14    130.31 o 
   3   7   4       44.81      373.33    135.03 o 
   5   7   4      734.48      805.68     94.71 o 
   7   7   4      568.28      804.52    110.95 o 
   9   7   4       17.57      110.20     50.88 o 
  11   7   4       50.30       51.48     45.14 o 
  13   7   4      373.53      388.83     71.43 o 
  15   7   4      182.85      219.49     68.05 o 
  17   7   4      108.41       82.08     59.78 o 
  19   7   4      349.92      197.83     79.72 o 
 -18   8   4       39.20      114.53     51.70 o 
 -16   8   4      571.58      750.45    130.49 o 
 -14   8   4       10.49       49.04     54.19 o 
 -12   8   4      472.11      306.58     68.08 o 
 -10   8   4        8.38       17.82     48.18 o 
  -8   8   4        0.88       85.26     52.18 o 
  -6   8   4      434.22      360.99     64.61 o 
  -4   8   4       95.82      177.69     52.29 o 
  -2   8   4       13.93        0.00     41.48 o 
   0   8   4      752.20      963.91    126.99 o 
   2   8   4      435.60      360.24     66.67 o 
   4   8   4      641.72      940.31    132.53 o 
   6   8   4     3138.23     3525.20    197.66 o 
   8   8   4     1155.60      883.49    129.70 o 
  10   8   4      173.50      215.41     79.38 o 
  12   8   4      814.04     1041.58    402.79 o 
  14   8   4      680.02      579.34    124.75 o 
  16   8   4        0.26       19.97     62.26 o 
 -15   9   4      102.30       85.13     62.11 o 
 -13   9   4       33.34       32.46     62.06 o 
 -11   9   4      153.27      119.07     60.65 o 
  -9   9   4      500.48      576.81     90.82 o 
  -7   9   4       53.98       78.82     55.57 o 
  -5   9   4        0.01       65.54     67.09 o 
  -3   9   4       82.56       55.53     68.27 o 
  -1   9   4      669.53      624.43    116.59 o 
   1   9   4      281.14      147.52     79.55 o 
   3   9   4       33.29       14.51     52.67 o 
   5   9   4        5.54        0.00     56.27 o 
   7   9   4       82.57       85.38     69.81 o 
   9   9   4       11.13        4.58     67.73 o 
  11   9   4       17.14      108.96     90.47 o 
  -8  10   4      240.51      261.94     94.16 o 
  -6  10   4      231.89      233.91     93.32 o 
  -4  10   4        7.31       36.95     76.81 o 
  -2  10   4      653.09      658.97    160.37 o 
   0  10   4      522.61      531.09    122.15 o 
   2  10   4      856.33      857.74    162.45 o 
   4  10   4      277.39      346.37    190.04 o 
   6  10   4     1697.05     1682.53    158.47 o 
 -29   1   5        9.68       26.97     76.52 o 
 -27   1   5        6.99        0.00     49.68 o 
 -25   1   5       86.08      111.70     50.04 o 
 -23   1   5      746.54      820.31     86.79 o 
 -21   1   5      163.14      244.81     50.76 o 
 -19   1   5     1176.87     1221.81     76.45 o 
 -17   1   5     2362.21     2526.44    113.80 o 
 -15   1   5    14575.48    15152.49    305.47 o 
 -13   1   5     6538.65     6135.68    156.79 o 
 -11   1   5     1944.50     1753.63     60.87 o 
  -9   1   5     1849.96     1635.07     38.45 o 
  -7   1   5     4448.27     4818.69    113.79 o 
  -5   1   5    18273.91    17935.35    272.35 o 
  -3   1   5    10440.49    10783.78    168.22 o 
  -1   1   5      239.03      871.22     36.46 o 
   1   1   5    28735.38    29094.59    414.33 o 
   3   1   5    42859.30    42849.88    605.22 o 
   5   1   5      990.82     1227.86     55.20 o 
   7   1   5      395.15      479.54     32.91 o 
   9   1   5    14462.11    14278.64    239.62 o 
  11   1   5     5720.52     5818.87    129.85 o 
  13   1   5     7671.56     7040.60    201.15 o 
  15   1   5     4870.57     5400.90    255.97 o 
  17   1   5       81.12      221.41     62.28 o 
  19   1   5       30.39       20.44     39.81 o 
  21   1   5      521.12      476.49    105.83 o 
  23   1   5        8.45       37.26     67.95 o 
  25   1   5        3.33       11.67     66.31 o 
 -28   2   5       12.48        0.00     60.38 o 
 -26   2   5       71.26      294.65     76.28 o 
 -24   2   5     1141.20      888.19     90.24 o 
 -22   2   5        4.91      126.63     37.97 o 
 -20   2   5     2372.92     2565.69    122.58 o 
 -18   2   5     1633.85     1829.91     81.18 o 
 -16   2   5      602.39      627.23     59.42 o 
 -14   2   5     1592.23     1800.38     87.81 o 
 -12   2   5      151.04      162.91     17.25 o 
 -10   2   5      349.89      287.21     20.66 o 
  -8   2   5     1490.82     1572.64     40.80 o 
  -6   2   5    14981.93    14952.13    240.42 o 
  -4   2   5     3145.49     3210.65    133.39 o 
  -2   2   5    14545.62    14903.82    224.36 o 
   0   2   5     5217.37     5389.64     92.99 o 
   2   2   5     5079.44     6455.22    151.41 o 
   4   2   5     1907.12     1586.21     77.88 o 
   6   2   5      719.33      866.95     29.58 o 
   8   2   5     2754.06     3124.31    104.45 o 
  10   2   5     6736.79     6865.76    229.16 o 
  12   2   5     2727.27     2715.87    106.64 o 
  14   2   5      249.98      168.64     42.47 o 
  16   2   5    12018.96    11572.30    407.14 o 
  18   2   5     1204.30     1377.55    109.45 o 
  20   2   5      321.42      151.62     75.23 o 
  22   2   5     1672.57     1498.46    184.76 o 
  24   2   5      263.35      357.88    106.99 o 
 -27   3   5       20.15       38.29     49.89 o 
 -25   3   5       61.20       97.93     50.07 o 
 -23   3   5       72.52       77.38     38.09 o 
 -21   3   5     1079.06      932.11     66.69 o 
 -19   3   5     1012.42     1092.42     66.82 o 
 -17   3   5      379.27      303.37     43.46 o 
 -15   3   5       78.41       84.57     20.15 o 
 -13   3   5      443.17      478.70     32.30 o 
 -11   3   5       69.48       97.06     14.93 o 
  -9   3   5      342.71      281.85     23.64 o 
  -7   3   5     3303.46     3161.55     76.16 o 
  -5   3   5     4845.28     4639.32    143.45 o 
  -3   3   5     1537.37     1708.28     38.16 o 
  -1   3   5      140.53      288.35     17.96 o 
   1   3   5      710.03      737.21     31.19 o 
   3   3   5     2173.24     2304.93     51.75 o 
   5   3   5     1654.22     1766.24     59.24 o 
   7   3   5     1622.21     1980.53     57.27 o 
   9   3   5     4799.63     4825.10    109.08 o 
  11   3   5     9966.45     9435.85    209.89 o 
  13   3   5      299.60      649.85     67.44 o 
  15   3   5      477.07      512.63     61.98 o 
  17   3   5       67.22        8.30     32.56 o 
  19   3   5      596.87      604.61     81.97 o 
  21   3   5       57.15      189.06     59.02 o 
  23   3   5      110.08      137.66     77.85 o 
 -26   4   5      864.78     1150.84    168.93 o 
 -24   4   5      431.08      409.76     56.74 o 
 -22   4   5       13.03        0.00     30.65 o 
 -20   4   5      203.45      234.69     37.26 o 
 -18   4   5     8256.13     8254.31    254.68 o 
 -16   4   5      652.28      612.35     45.56 o 
 -14   4   5     1267.12     1414.85     74.51 o 
 -12   4   5     8835.95     8946.93    201.27 o 
 -10   4   5     3281.12     3185.22     83.13 o 
  -8   4   5     4669.79     4991.24    111.20 o 
  -6   4   5      802.47      796.65     50.60 o 
  -4   4   5      283.09      321.07     38.24 o 
  -2   4   5      518.60      522.02     24.71 o 
   0   4   5     1353.84     1575.91     67.65 o 
   2   4   5      636.16      512.11     29.00 o 
   4   4   5     9055.10     8729.94    176.68 o 
   6   4   5     2146.46     2123.21     61.71 o 
   8   4   5        0.77      212.32     29.11 o 
  10   4   5    15721.01    15560.05    329.31 o 
  12   4   5     1106.79     1257.35     95.07 o 
  14   4   5     2912.88     2813.81    124.35 o 
  16   4   5     2580.49     2740.07    191.57 o 
  18   4   5     1329.21     1472.74    123.42 o 
  20   4   5       77.72       67.53     75.50 o 
  22   4   5     1120.45     1232.14    141.62 o 
 -25   5   5        8.35        0.00     39.14 o 
 -23   5   5     1363.39     1261.57    122.87 o 
 -21   5   5      151.74      228.91     43.28 o 
 -19   5   5     1120.86     1083.19     68.23 o 
 -17   5   5      449.42      375.76     41.54 o 
 -15   5   5        3.06       52.14     24.78 o 
 -13   5   5      870.99      834.96     53.22 o 
 -11   5   5      625.34      626.88     42.76 o 
  -9   5   5      536.18      448.44     34.87 o 
  -7   5   5       10.59       25.81     16.51 o 
  -5   5   5      862.46      813.60     65.69 o 
  -3   5   5       99.82      181.65     26.85 o 
  -1   5   5     5328.79     5168.14    111.17 o 
   1   5   5      257.05      362.33     64.41 o 
   3   5   5      192.78      321.92     31.73 o 
   5   5   5     1362.63     1336.12     63.18 o 
   7   5   5      849.34     1001.58     67.86 o 
   9   5   5     1002.80      832.85     64.23 o 
  11   5   5       46.15       48.02     31.33 o 
  13   5   5       51.36       67.90     35.54 o 
  15   5   5     2701.76     2687.95    132.33 o 
  17   5   5       85.00       50.46     55.46 o 
  19   5   5      424.68      350.49     99.19 o 
  21   5   5       32.91       80.16     86.41 o 
 -24   6   5      466.98      344.84    122.84 o 
 -22   6   5      127.04       56.93     65.70 o 
 -20   6   5      329.71      259.62    105.70 o 
 -18   6   5     1851.42     2073.79    170.87 o 
 -16   6   5     1225.60     1235.99     78.92 o 
 -14   6   5      499.39      692.89     97.54 o 
 -12   6   5     2671.33     2429.83    106.29 o 
 -10   6   5     4909.43     4935.57    165.31 o 
  -8   6   5      444.04      566.12     80.61 o 
  -6   6   5      792.25      613.89     66.05 o 
  -4   6   5     4228.71     4178.67    157.47 o 
  -2   6   5      724.92     1328.74    133.59 o 
   0   6   5     4560.98     4474.64    155.59 o 
   2   6   5       65.82      109.16     42.43 o 
   4   6   5      975.22     1244.61    101.41 o 
   6   6   5      723.96      651.43     62.05 o 
   8   6   5     1268.69     1748.98    113.64 o 
  10   6   5      772.77      921.52     76.41 o 
  12   6   5        2.84       15.27     34.41 o 
  14   6   5      275.00      271.10     54.43 o 
  16   6   5     1183.50     1299.83    116.91 o 
  18   6   5      851.28     1038.67    171.40 o 
  20   6   5       31.43       76.48     63.42 o 
 -21   7   5       54.21       95.29     61.15 o 
 -19   7   5      169.84      142.60     60.36 o 
 -17   7   5      169.78      149.74     47.54 o 
 -15   7   5      232.77      216.87     48.18 o 
 -13   7   5      589.54      686.15     99.61 o 
 -11   7   5      984.15      970.72    134.35 o 
  -9   7   5     1267.93     1192.61    212.95 o 
  -7   7   5      260.35      374.46     60.11 o 
  -5   7   5      190.87      213.03     52.54 o 
  -3   7   5     1336.59     1481.72    112.02 o 
  -1   7   5       10.83       55.94     36.41 o 
   1   7   5     1268.68     1339.50    151.09 o 
   3   7   5     4911.95     5234.92    215.99 o 
   5   7   5      161.44      176.85     53.34 o 
   7   7   5     3444.75     3480.90    189.96 o 
   9   7   5     2712.67     2696.53    256.37 o 
  11   7   5       94.83       87.51     52.52 o 
  13   7   5        8.18       33.68     49.46 o 
  15   7   5      391.49      381.08     86.53 o 
  17   7   5      165.85      271.43     87.21 o 
 -18   8   5      381.40      606.02     80.08 o 
 -16   8   5      679.64      702.94     95.53 o 
 -14   8   5       15.41      134.69     73.63 o 
 -12   8   5      695.42      654.47     88.75 o 
 -10   8   5      223.57      231.00     65.61 o 
  -8   8   5      143.37      157.74     62.05 o 
  -6   8   5       51.81       16.15     46.81 o 
  -4   8   5      274.08      221.38     98.54 o 
  -2   8   5     3899.71     3540.03    228.70 o 
   0   8   5       20.40      107.70     70.75 o 
   2   8   5     1511.97     2006.08    165.64 o 
   4   8   5     1585.32     1579.02    142.40 o 
   6   8   5       40.56      101.79     71.85 o 
   8   8   5       15.76       86.62     62.13 o 
  10   8   5       83.18       32.13     76.74 o 
  12   8   5       16.78       50.04     98.55 o 
  14   8   5      200.53      296.92    104.50 o 
 -15   9   5       99.28      205.53    102.20 o 
 -13   9   5        0.48       33.99     60.80 o 
 -11   9   5     1302.85     1512.74    141.10 o 
  -9   9   5      352.09      437.27     84.73 o 
  -7   9   5      255.60      330.93     78.88 o 
  -5   9   5     1598.95     1701.19    213.12 o 
  -3   9   5     1122.75     1085.60    144.39 o 
  -1   9   5       33.67       64.28     73.84 o 
   1   9   5      188.03      237.28    113.75 o 
   3   9   5     1137.49     1093.29    239.51 o 
   5   9   5      750.02      759.30    171.98 o 
   7   9   5      349.88      397.19    116.03 o 
   9   9   5      607.67      785.35    192.52 o 
  11   9   5      315.09      381.17    119.14 o 
  -8  10   5       28.00       37.29     74.26 o 
  -6  10   5      185.25      159.18    108.07 o 
  -4  10   5       36.68       20.53     76.66 o 
  -2  10   5      341.59      392.37    112.24 o 
   0  10   5        0.13        0.00     71.86 o 
   2  10   5       20.94       74.97     81.22 o 
   4  10   5        3.81       28.94     84.78 o 
 -28   0   6       38.60       28.68     77.68 o 
 -26   0   6     1956.26     2438.89    215.61 o 
 -24   0   6       39.59       54.76     61.62 o 
 -22   0   6      101.84      137.17     59.93 o 
 -20   0   6     2701.84     2332.58    178.26 o 
 -18   0   6     3915.66     3784.80    242.82 o 
 -16   0   6    12975.92    13339.87    412.66 o 
 -14   0   6    17667.25    17471.07    475.95 o 
 -12   0   6      636.22      702.89     39.98 o 
 -10   0   6       38.65        6.76      7.44 o 
  -8   0   6    48568.28    48326.77    944.43 o 
  -6   0   6     9665.76     9308.41    202.26 o 
  -4   0   6    13070.03    14334.86    318.55 o 
  -2   0   6     1441.65     1666.91     54.69 o 
   0   0   6    75771.26    78461.47   1560.96 o 
   2   0   6    33382.43    35703.59    723.15 o 
   4   0   6     1669.54     1470.52     47.04 o 
   6   0   6    23334.75    22980.96    494.48 o 
   8   0   6     3173.16     3116.71    102.16 o 
  10   0   6      154.66      146.70     22.16 o 
  12   0   6      885.19      857.32     63.59 o 
  14   0   6       31.85        0.00     33.74 o 
  16   0   6      523.70      323.67     67.43 o 
  18   0   6       57.81       81.41     88.56 o 
  20   0   6      251.03      149.97    111.41 o 
  22   0   6      147.95      117.12    104.27 o 
  24   0   6       12.38       37.14    104.27 o 
 -27   1   6      611.33      893.04    122.46 o 
 -25   1   6      122.59       33.50     48.01 o 
 -23   1   6      303.78      881.13    187.15 o 
 -21   1   6      790.08      837.33     70.40 o 
 -19   1   6       68.50      106.68     30.92 o 
 -17   1   6      388.18      397.90     41.20 o 
 -15   1   6      633.71      592.30     38.09 o 
 -13   1   6        4.11       15.66     10.39 o 
 -11   1   6      355.02      445.95     29.30 o 
  -9   1   6       37.74      136.93     15.88 o 
  -7   1   6     1523.01     1667.64     68.76 o 
  -5   1   6    10619.94    12129.40    190.72 o 
  -3   1   6    18263.73    19221.88    289.39 o 
  -1   1   6       55.46       22.57      8.07 o 
   1   1   6      439.06      575.10     34.15 o 
   3   1   6     2167.13     2253.78     49.95 o 
   5   1   6      495.94      644.88     26.79 o 
   7   1   6       28.84       40.59      9.78 o 
   9   1   6       63.38       70.15     13.51 o 
  11   1   6       16.86       66.35     16.51 o 
  13   1   6     1489.40     1522.13     95.11 o 
  15   1   6     1181.93     1236.63    115.66 o 
  17   1   6       71.10       48.52     31.03 o 
  19   1   6      307.49      189.81     79.49 o 
  21   1   6       49.76      255.91     89.34 o 
  23   1   6      218.97      184.35     86.11 o 
 -28   2   6       37.82       96.42     69.58 o 
 -26   2   6      721.80      802.50     92.61 o 
 -24   2   6      154.80      242.81     93.80 o 
 -22   2   6      702.23      755.58     80.90 o 
 -20   2   6     1090.30     1006.06     68.90 o 
 -18   2   6     1781.53     1771.46     81.93 o 
 -16   2   6     2881.04     2649.62     91.22 o 
 -14   2   6     3986.60     3566.78     99.92 o 
 -12   2   6     2972.78     2976.82     74.80 o 
 -10   2   6     1242.46     1340.62     41.53 o 
  -8   2   6    20782.86    21036.63    334.89 o 
  -6   2   6    14274.32    13643.09    248.26 o 
  -4   2   6     5048.36     4905.59     87.09 o 
  -2   2   6     2266.80     2120.58     90.85 o 
   0   2   6     2172.36     1928.47     65.27 o 
   2   2   6     4366.65     4659.84    118.48 o 
   4   2   6      658.45      577.66     44.54 o 
   6   2   6     1024.22     1154.81     37.51 o 
   8   2   6     2760.96     2869.05     74.10 o 
  10   2   6     1064.35     1148.74     53.31 o 
  12   2   6     1111.49     1173.98     75.11 o 
  14   2   6     1623.12     1603.04     99.22 o 
  16   2   6      231.88      204.15     45.76 o 
  18   2   6      223.45      204.00     57.05 o 
  20   2   6      282.64      240.57     88.82 o 
  22   2   6        3.96        0.99     73.03 o 
  24   2   6       14.92        0.00     73.72 o 
 -27   3   6     1619.41     2396.32    304.44 o 
 -25   3   6      161.26      104.55     43.75 o 
 -23   3   6     1287.21     1822.73    184.99 o 
 -21   3   6     5027.19     4792.61    168.12 o 
 -19   3   6      119.92      155.13     33.03 o 
 -17   3   6     2352.99     2296.17    133.18 o 
 -15   3   6     8163.01     8056.33    216.06 o 
 -13   3   6      595.53      519.69     47.71 o 
 -11   3   6     2016.17     2005.76     61.18 o 
  -9   3   6     8799.17     8933.20    188.04 o 
  -7   3   6      566.90      667.08     40.65 o 
  -5   3   6    14699.07    14448.76    225.38 o 
  -3   3   6     3812.95     4251.31     89.62 o 
  -1   3   6     2921.31     3281.89    122.57 o 
   1   3   6     1531.21     1655.83     54.32 o 
   3   3   6     1067.76     1200.15     87.29 o 
   5   3   6        8.62        7.46     10.71 o 
   7   3   6     2481.11     3308.30    103.16 o 
   9   3   6     7303.50     7001.02    157.32 o 
  11   3   6       99.40      204.18     44.71 o 
  13   3   6    10545.81     9996.43    304.29 o 
  15   3   6     1335.37     1308.25     98.14 o 
  17   3   6       41.67       12.50     33.96 o 
  19   3   6      627.50      525.14     81.03 o 
  21   3   6      592.71      576.45     87.95 o 
  23   3   6      184.22      125.39    100.70 o 
 -26   4   6       15.85      128.72     46.93 o 
 -24   4   6     1181.35     1228.89    114.32 o 
 -22   4   6        0.35      114.99     41.54 o 
 -20   4   6      597.67      542.72     52.84 o 
 -18   4   6     1493.18     1197.60     72.14 o 
 -16   4   6      661.47      588.18     47.80 o 
 -14   4   6     1162.49      933.26     56.77 o 
 -12   4   6      192.19      224.65     23.93 o 
 -10   4   6       11.40        8.95     14.24 o 
  -8   4   6      221.66      262.18     36.28 o 
  -6   4   6     2553.33     2553.71     64.77 o 
  -4   4   6      504.61      630.83     64.63 o 
  -2   4   6     2673.89     2657.35     65.67 o 
   0   4   6     1281.12     1310.79     47.29 o 
   2   4   6      416.76      754.96     57.92 o 
   4   4   6     4788.10     4496.63    110.65 o 
   6   4   6      396.36      458.62     38.33 o 
   8   4   6     2880.28     2975.18     95.79 o 
  10   4   6      409.58      669.29     61.98 o 
  12   4   6      539.09      484.36     82.77 o 
  14   4   6      311.43      282.91     50.34 o 
  16   4   6      181.52      183.11     57.11 o 
  18   4   6      396.86      372.99    103.98 o 
  20   4   6       12.97       17.14     53.07 o 
  22   4   6       88.91      115.74     62.45 o 
 -25   5   6        1.48        9.81     43.89 o 
 -23   5   6     1089.75     1408.96    150.27 o 
 -21   5   6     3922.85     4050.07    167.20 o 
 -19   5   6      298.68      267.78     40.62 o 
 -17   5   6     1467.32     1530.85     99.07 o 
 -15   5   6     2378.85     2312.07     94.38 o 
 -13   5   6      108.87      530.43     45.69 o 
 -11   5   6      125.18       98.00     26.22 o 
  -9   5   6      291.03      488.65     50.26 o 
  -7   5   6      538.58      449.00     66.08 o 
  -5   5   6      127.08      105.56     18.86 o 
  -3   5   6       41.21       55.87     14.65 o 
  -1   5   6      557.63      924.48     57.90 o 
   1   5   6     4223.44     4138.25    102.71 o 
   3   5   6     2678.57     2622.32     95.80 o 
   5   5   6     2748.57     2804.32    139.81 o 
   7   5   6     7633.18     7538.62    225.88 o 
   9   5   6     4128.90     3676.87    135.80 o 
  11   5   6      371.74      476.44     66.17 o 
  13   5   6     6067.67     6133.55    233.73 o 
  15   5   6      888.19      749.10     85.47 o 
  17   5   6      236.02      215.29     74.81 o 
  19   5   6     1053.07     1068.02    277.09 o 
  21   5   6      572.70      813.80    127.51 o 
 -22   6   6      333.41      504.18     69.84 o 
 -20   6   6     2084.19     2052.76    129.28 o 
 -18   6   6        2.17        0.00     33.02 o 
 -16   6   6        1.55       74.49     35.23 o 
 -14   6   6      710.70      724.58     88.72 o 
 -12   6   6     1769.65     2018.11    159.04 o 
 -10   6   6        5.43       58.41     31.39 o 
  -8   6   6      162.03      202.26     39.21 o 
  -6   6   6     1899.08     1956.21    119.41 o 
  -4   6   6      539.75      559.55     81.44 o 
  -2   6   6     3779.05     3659.87    288.62 o 
   0   6   6      475.81      543.46     81.87 o 
   2   6   6      236.84      169.93     47.29 o 
   4   6   6       43.70       67.94     43.47 o 
   6   6   6     2598.59     2667.20    129.48 o 
   8   6   6     1076.12     1053.47     80.09 o 
  10   6   6      359.92      278.96     62.66 o 
  12   6   6      306.27      192.34     53.27 o 
  14   6   6      242.68      206.42     56.61 o 
  16   6   6      107.70      340.85    113.33 o 
  18   6   6        0.47        0.00     61.05 o 
 -21   7   6      301.94      292.05     75.25 o 
 -19   7   6      471.82      753.55     79.33 o 
 -17   7   6       88.31      175.70     53.25 o 
 -15   7   6       57.38       94.17     45.38 o 
 -13   7   6      204.65      179.34     48.23 o 
 -11   7   6       39.05       31.65     41.26 o 
  -9   7   6      158.83      135.27     47.07 o 
  -7   7   6      227.41      304.73     59.46 o 
  -5   7   6      323.05      302.34     65.89 o 
  -3   7   6      188.28      156.47     94.92 o 
  -1   7   6     1417.49     1402.52    109.79 o 
   1   7   6      231.96      259.70     53.32 o 
   3   7   6        9.27        0.00     34.77 o 
   5   7   6     3558.38     3450.92    170.99 o 
   7   7   6      516.90      449.62     74.48 o 
   9   7   6      181.53      144.44     59.13 o 
  11   7   6      834.24      753.24     95.76 o 
  13   7   6     1393.92     1383.33    131.83 o 
  15   7   6      228.68      369.11    111.58 o 
  17   7   6      395.56      299.67     99.29 o 
 -18   8   6      127.07       71.95     52.10 o 
 -16   8   6      422.50      345.34    146.18 o 
 -14   8   6     2276.37     2454.80    252.27 o 
 -12   8   6      702.80      643.15    129.26 o 
 -10   8   6      893.68     1056.84    216.67 o 
  -8   8   6     2061.77     1869.40    145.51 o 
  -6   8   6        0.42       37.98     50.56 o 
  -4   8   6      237.20      226.29     65.16 o 
  -2   8   6      427.25      795.07    366.17 o 
   0   8   6     2559.92     2633.48    201.07 o 
   2   8   6      196.68      124.56     58.49 o 
   4   8   6        1.17       33.15     56.81 o 
   6   8   6      782.87      793.68    144.86 o 
   8   8   6      106.71      107.54     73.92 o 
  10   8   6       68.17       55.95    107.12 o 
  12   8   6       44.23        8.47     79.75 o 
  14   8   6      113.65       79.51     89.23 o 
 -13   9   6       86.29        0.00     82.67 o 
 -11   9   6      583.50      689.90    104.73 o 
  -9   9   6       56.10       43.50     58.82 o 
  -7   9   6      165.12      105.68     60.49 o 
  -5   9   6       41.15        2.40     65.70 o 
  -3   9   6      633.46      643.81    115.94 o 
  -1   9   6      121.32      156.40     80.38 o 
   1   9   6      113.26      175.39    126.32 o 
   3   9   6      652.03      725.15    101.83 o 
   5   9   6      103.49      182.64     75.18 o 
   7   9   6        7.49        0.00     61.59 o 
   9   9   6      102.38      231.56    117.84 o 
  -6  10   6      384.70      441.15    137.11 o 
  -4  10   6        0.36        0.00     93.75 o 
  -2  10   6      415.88      459.62    110.76 o 
   0  10   6      235.70      248.52     98.74 o 
   2  10   6       35.82       96.03     86.56 o 
 -27   1   7        2.00       11.41     50.11 o 
 -25   1   7     1224.93     1364.44    119.61 o 
 -23   1   7     1076.69     1294.27    110.58 o 
 -21   1   7        0.05       27.13     29.42 o 
 -19   1   7      359.90      346.14     45.97 o 
 -17   1   7     4951.68     5008.02    166.16 o 
 -15   1   7     1088.93      982.20     52.71 o 
 -13   1   7     2931.00     2904.52     77.02 o 
 -11   1   7     4489.86     4491.43     86.35 o 
  -9   1   7     9658.88     9692.10    188.00 o 
  -7   1   7     2324.97     2473.98    106.54 o 
  -5   1   7    23623.70    24623.94    374.60 o 
  -3   1   7      192.96      295.97     19.10 o 
  -1   1   7     2518.87     3267.33     72.69 o 
   1   1   7    19974.63    21855.55    330.50 o 
   3   1   7      152.75      386.43     29.27 o 
   5   1   7     7076.62     7425.60    132.63 o 
   7   1   7     8183.48     8686.29    154.65 o 
   9   1   7     4892.98     4811.35     99.37 o 
  11   1   7      114.02      219.78     37.32 o 
  13   1   7     2025.26     1932.84    111.54 o 
  15   1   7     5659.38     5573.35    225.83 o 
  17   1   7     2339.50     2532.79    161.23 o 
  19   1   7       21.60       65.70     67.93 o 
  21   1   7      758.58      691.56    140.22 o 
  23   1   7      709.79      574.86    130.55 o 
 -28   2   7      208.32      118.26     71.10 o 
 -26   2   7     1124.07     1309.79    149.67 o 
 -24   2   7     2450.54     2915.33    193.58 o 
 -22   2   7      294.85      400.00     62.70 o 
 -20   2   7      306.66      228.59     38.21 o 
 -18   2   7      213.81      386.05     43.48 o 
 -16   2   7      922.32      953.53     71.67 o 
 -14   2   7      493.50      533.15     37.27 o 
 -12   2   7       12.89      284.44     25.52 o 
 -10   2   7        2.04        9.05      9.70 o 
  -8   2   7      744.22      616.20     27.82 o 
  -6   2   7     3636.41     3440.35     75.27 o 
  -4   2   7     2566.51     2622.12     55.79 o 
  -2   2   7      297.48      288.74     18.93 o 
   0   2   7       90.34      160.73     14.58 o 
   2   2   7     1000.33     1182.40     74.29 o 
   4   2   7      455.02      497.02     31.76 o 
   6   2   7      186.04      575.44     60.10 o 
   8   2   7     2090.35     2016.84     57.50 o 
  10   2   7      844.51     1089.54     82.94 o 
  12   2   7      646.70      645.99    107.53 o 
  14   2   7     1758.09     1818.48    111.60 o 
  16   2   7     1785.10     1779.12    143.28 o 
  18   2   7       11.95        0.00     40.58 o 
  20   2   7      135.83      135.82     55.95 o 
  22   2   7       50.43      129.35     90.47 o 
 -27   3   7        4.58       29.18     62.55 o 
 -25   3   7      419.58      449.88     73.18 o 
 -23   3   7     1221.78     1089.93     86.15 o 
 -21   3   7      781.53      790.70     70.93 o 
 -19   3   7     2787.27     2766.34    114.96 o 
 -17   3   7     4398.76     4217.24    151.22 o 
 -15   3   7      675.33      660.75     60.23 o 
 -13   3   7     4200.66     3817.50    110.53 o 
 -11   3   7      258.83      312.39     27.78 o 
  -9   3   7     3224.28     3126.83     78.51 o 
  -7   3   7     3733.13     3694.94     78.07 o 
  -5   3   7     5249.00     5376.70    100.05 o 
  -3   3   7       10.93      104.65     13.22 o 
  -1   3   7     2660.15     2362.14     52.56 o 
   1   3   7     3419.10     3693.58     79.63 o 
   3   3   7      331.60      371.07     22.83 o 
   5   3   7      155.84      301.98     24.97 o 
   7   3   7      199.01      265.16     28.52 o 
   9   3   7      497.29      490.96     45.72 o 
  11   3   7     1605.75     1699.10    130.63 o 
  13   3   7      464.54      393.53     67.63 o 
  15   3   7       36.26       46.55     37.39 o 
  17   3   7     1122.94     1167.60    122.45 o 
  19   3   7       52.13       26.12     73.45 o 
  21   3   7      760.91      657.53    102.90 o 
 -26   4   7      487.54      448.51     75.99 o 
 -24   4   7      593.22      984.57    153.16 o 
 -22   4   7     1579.61     1413.88     94.28 o 
 -20   4   7        0.65      153.14     37.27 o 
 -18   4   7     2895.27     2865.52    118.66 o 
 -16   4   7     1004.42      850.03     58.24 o 
 -14   4   7      534.67      648.27     55.68 o 
 -12   4   7     1124.34     1105.86     55.88 o 
 -10   4   7        3.36      365.37     36.91 o 
  -8   4   7        0.56      183.75     23.10 o 
  -6   4   7     2597.07     2580.58     63.09 o 
  -4   4   7     5797.16     5743.98    145.95 o 
  -2   4   7      293.33      183.65     29.54 o 
   0   4   7     2165.13     1792.71     85.21 o 
   2   4   7    19630.06    18625.43    321.13 o 
   4   4   7     3905.09     3650.40    144.57 o 
   6   4   7      160.84      168.24     29.98 o 
   8   4   7     5116.18     5358.20    147.55 o 
  10   4   7     4489.44     4186.28    160.48 o 
  12   4   7       12.18        5.98     30.13 o 
  14   4   7       90.53      115.80     47.84 o 
  16   4   7      762.22      768.98    106.93 o 
  18   4   7       36.40       59.44     61.82 o 
  20   4   7        3.26       48.61     55.38 o 
 -25   5   7      241.18      258.53    137.12 o 
 -23   5   7      419.10      498.55     67.99 o 
 -21   5   7      186.05      179.79     58.29 o 
 -19   5   7       62.02       51.74     34.51 o 
 -17   5   7      493.53      451.00     49.23 o 
 -15   5   7       38.00      120.99     31.31 o 
 -13   5   7     3316.14     3002.33    113.47 o 
 -11   5   7       65.88      142.15     32.36 o 
  -9   5   7      875.92      839.51     61.89 o 
  -7   5   7       26.05       49.39     26.55 o 
  -5   5   7       57.89       48.22     21.01 o 
  -3   5   7      180.34      173.76     22.09 o 
  -1   5   7      662.72      570.44     43.91 o 
   1   5   7      662.94      664.30     46.41 o 
   3   5   7     5135.47     4906.95    148.78 o 
   5   5   7      929.52     1063.99     88.03 o 
   7   5   7     1699.44     1691.50     98.32 o 
   9   5   7        2.91        3.86     30.22 o 
  11   5   7      571.59      454.94     64.23 o 
  13   5   7        9.45       32.38     39.19 o 
  15   5   7      150.47      185.93     59.61 o 
  17   5   7       12.35       71.21     68.48 o 
  19   5   7       33.19       94.51     71.95 o 
 -22   6   7      135.92       95.42     48.86 o 
 -20   6   7       14.11        0.00     41.75 o 
 -18   6   7     1061.23     1001.12     82.87 o 
 -16   6   7      183.06      133.14     40.06 o 
 -14   6   7      155.27      147.22     40.41 o 
 -12   6   7      633.61      609.88     60.45 o 
 -10   6   7     1533.95     1563.88    138.17 o 
  -8   6   7      178.96      329.56     71.91 o 
  -6   6   7     3487.03     3614.92    164.27 o 
  -4   6   7     1413.24     1377.92    142.76 o 
  -2   6   7     1307.61     1282.98    122.72 o 
   0   6   7      871.25     1553.22    125.81 o 
   2   6   7     9797.00     9869.08    403.71 o 
   4   6   7     9784.81     9795.30    460.62 o 
   6   6   7       22.34       86.53     42.18 o 
   8   6   7     6208.60     6411.62    227.89 o 
  10   6   7      944.70      861.76     90.72 o 
  12   6   7      468.26      305.46     61.14 o 
  14   6   7       42.47       83.01     49.23 o 
  16   6   7     1255.27      941.57    141.13 o 
  18   6   7      430.13      401.35    108.45 o 
 -21   7   7      103.21      109.43     69.23 o 
 -19   7   7      911.96      824.80    122.67 o 
 -17   7   7     1780.03     1920.84    133.39 o 
 -15   7   7      194.67      220.68     54.19 o 
 -13   7   7      415.36      793.48    197.10 o 
 -11   7   7     1279.16     1442.62    116.86 o 
  -9   7   7      235.53      370.65     97.48 o 
  -7   7   7       21.50      147.17     50.79 o 
  -5   7   7     1891.31     1678.13    125.05 o 
  -3   7   7      130.56      253.74     66.47 o 
  -1   7   7     2193.84     2196.37    131.16 o 
   1   7   7        9.47        7.45     38.31 o 
   3   7   7       18.26        0.00     41.35 o 
   5   7   7      186.19      178.82     58.98 o 
   7   7   7       67.95       83.65     54.85 o 
   9   7   7       24.25       59.63     68.49 o 
  11   7   7      221.33      288.80     85.86 o 
  13   7   7      101.66      130.14     79.15 o 
  15   7   7      422.27      489.84    100.62 o 
 -16   8   7       17.53        0.00     55.77 o 
 -14   8   7        2.20        0.00     57.30 o 
 -12   8   7      824.04      891.64    119.21 o 
 -10   8   7      426.49      424.36    112.36 o 
  -8   8   7      142.47      221.60     97.51 o 
  -6   8   7      742.72      577.98     91.51 o 
  -4   8   7     1293.62     1126.31    181.03 o 
  -2   8   7      842.04      757.16    123.38 o 
   0   8   7       26.98      199.32     85.08 o 
   2   8   7      953.85     1203.69    158.13 o 
   4   8   7     1048.80     1160.93    126.42 o 
   6   8   7       13.01       28.87     58.20 o 
   8   8   7      574.17      473.17    136.10 o 
  10   8   7      425.68      319.64    118.28 o 
  12   8   7      145.91      229.81    115.08 o 
 -13   9   7      380.70      390.21    286.38 o 
 -11   9   7     1675.63     1397.44    144.84 o 
  -9   9   7      570.51      653.95     98.78 o 
  -7   9   7      371.41      356.16     98.34 o 
  -5   9   7     1015.54     1011.42    142.62 o 
  -3   9   7     1029.74     1107.52    189.07 o 
  -1   9   7        8.57        0.00     71.53 o 
   1   9   7      240.72      433.74    115.07 o 
   3   9   7       55.80       92.10     65.55 o 
   5   9   7       20.89       48.97     67.34 o 
   7   9   7      603.77      598.41    116.55 o 
 -28   0   8     1087.60      761.30    204.25 o 
 -26   0   8      345.08      204.95     88.33 o 
 -24   0   8     2972.14     2719.14    221.16 o 
 -22   0   8     5229.00     5409.77    340.78 o 
 -20   0   8       35.64        0.00     42.70 o 
 -18   0   8       28.08       15.08     34.86 o 
 -16   0   8     4032.10     3642.96    188.55 o 
 -14   0   8     6406.10     6582.28    184.90 o 
 -12   0   8     5760.94     5899.27    183.60 o 
 -10   0   8    36257.82    35490.59    793.08 o 
  -8   0   8      817.59      895.11     68.30 o 
  -6   0   8    19384.47    19146.28    426.04 o 
  -4   0   8      295.35      331.06     30.47 o 
  -2   0   8     2583.06     2956.14     88.58 o 
   0   0   8    12294.92    11804.58    274.74 o 
   2   0   8     9703.10    10234.83    242.75 o 
   4   0   8     7205.58     7857.75    185.62 o 
   6   0   8     1329.29     1295.33     62.21 o 
   8   0   8     5909.32     5785.46    173.28 o 
  10   0   8     1779.51     1538.45    108.01 o 
  12   0   8    17895.30    17907.51    693.72 o 
  14   0   8     3098.13     3353.06    175.40 o 
  16   0   8        3.17       22.94     45.30 o 
  18   0   8     1563.88     1165.51    247.10 o 
  20   0   8     3872.00     3269.43    391.36 o 
  22   0   8      983.86     1185.51    261.38 o 
 -27   1   8      142.60      198.38     61.10 o 
 -25   1   8        3.44       55.41     49.24 o 
 -23   1   8       33.89       18.32     41.89 o 
 -21   1   8      309.23      319.06     50.61 o 
 -19   1   8      599.32      675.15     99.65 o 
 -17   1   8     2979.65     2864.75    148.55 o 
 -15   1   8       13.73       10.68     14.48 o 
 -13   1   8      175.40      191.52     21.56 o 
 -11   1   8      120.48      229.21     23.07 o 
  -9   1   8     2118.05     2062.31     71.14 o 
  -7   1   8     8363.12     8878.75    149.33 o 
  -5   1   8     2401.94     2650.88     59.76 o 
  -3   1   8    12665.88    12872.43    209.44 o 
  -1   1   8     3755.07     3763.95     75.83 o 
   1   1   8       38.89      146.04     15.31 o 
   3   1   8       84.85      183.70     19.74 o 
   5   1   8     1700.71     1692.27     46.25 o 
   7   1   8      217.74      255.98     22.76 o 
   9   1   8      697.20      658.75     44.40 o 
  11   1   8     3399.65     3462.71    163.54 o 
  13   1   8      190.90      337.95     45.79 o 
  15   1   8      160.21       67.09     36.10 o 
  17   1   8      524.03      588.97    234.96 o 
  19   1   8       41.07       41.79     74.72 o 
  21   1   8       37.70       89.72     91.30 o 
 -26   2   8      337.77      267.24     67.47 o 
 -24   2   8     1334.55     1327.18    115.35 o 
 -22   2   8     4154.72     4189.75    172.24 o 
 -20   2   8       75.89      106.29     31.93 o 
 -18   2   8      275.43      233.57     37.32 o 
 -16   2   8     2000.14     2039.34     92.27 o 
 -14   2   8     4707.29     5015.61    163.37 o 
 -12   2   8       84.84      120.75     19.12 o 
 -10   2   8      540.85      613.44     54.84 o 
  -8   2   8        0.87        0.00      8.34 o 
  -6   2   8     4927.24     4827.87     93.05 o 
  -4   2   8      751.50      803.56     53.48 o 
  -2   2   8     2281.27     2440.42     82.41 o 
   0   2   8     6441.63     6576.90    115.62 o 
   2   2   8     1544.05     1666.50     72.55 o 
   4   2   8     3240.61     3252.57     74.64 o 
   6   2   8     5361.05     5412.94    105.33 o 
   8   2   8     1864.80     2008.97     76.57 o 
  10   2   8     3440.12     3085.19    107.15 o 
  12   2   8     3888.80     3712.92    253.78 o 
  14   2   8      135.36      160.16     47.42 o 
  16   2   8      394.86      583.08     87.90 o 
  18   2   8     1844.16     1528.12    134.94 o 
  20   2   8     1419.12     1593.08    191.10 o 
  22   2   8      238.15      152.92     99.50 o 
 -27   3   8       46.78       89.56     69.11 o 
 -25   3   8      344.10      484.18    120.19 o 
 -23   3   8       46.34       82.67     42.53 o 
 -21   3   8      192.53      206.54     44.83 o 
 -19   3   8      399.11      357.90     45.91 o 
 -17   3   8     2931.25     2957.37    136.70 o 
 -15   3   8     1881.32     1785.96     83.34 o 
 -13   3   8      226.51      327.26     37.19 o 
 -11   3   8      870.06      819.15     48.28 o 
  -9   3   8     3660.87     3391.09     79.90 o 
  -7   3   8    12348.50    12135.77    196.62 o 
  -5   3   8     1469.78     1496.90     76.14 o 
  -3   3   8    13738.83    13270.67    220.99 o 
  -1   3   8    31304.10    30385.73    478.40 o 
   1   3   8     3971.79     4126.92    118.97 o 
   3   3   8     2971.00     2609.33    129.71 o 
   5   3   8    23178.15    22341.74    418.23 o 
   7   3   8     3382.77     3147.67     95.23 o 
   9   3   8     1389.20     1486.48     94.86 o 
  11   3   8     8704.25     8182.64    264.14 o 
  13   3   8      760.23      906.85    140.77 o 
  15   3   8      325.85      326.72     62.98 o 
  17   3   8      176.29      134.76     59.76 o 
  19   3   8        5.99       58.76     60.25 o 
  21   3   8       66.06       16.18     55.31 o 
 -26   4   8       96.48      108.81     58.45 o 
 -24   4   8       19.47       56.53     44.76 o 
 -22   4   8      157.68      140.69     43.36 o 
 -20   4   8        1.99        4.92     32.60 o 
 -18   4   8      578.09      752.26     64.43 o 
 -16   4   8      345.38      355.59     44.40 o 
 -14   4   8     7177.51     6741.56    195.30 o 
 -12   4   8     1079.31     1057.70     80.37 o 
 -10   4   8       18.38       21.58     18.86 o 
  -8   4   8      176.22      180.99     26.99 o 
  -6   4   8     3325.38     3186.38     76.92 o 
  -4   4   8     1362.18     1281.11     52.71 o 
  -2   4   8      621.41      771.11     45.22 o 
   0   4   8      679.51      607.53     39.98 o 
   2   4   8      157.38      126.29     20.89 o 
   4   4   8       45.56       89.36     21.99 o 
   6   4   8      377.93      289.75     38.31 o 
   8   4   8      361.38      383.86     48.27 o 
  10   4   8      680.63      861.42    108.91 o 
  12   4   8       63.93       70.94     39.36 o 
  14   4   8      267.74      199.44     53.20 o 
  16   4   8        3.66       71.94     56.69 o 
  18   4   8       40.44       41.22     60.71 o 
  20   4   8      146.52      198.06     90.44 o 
 -23   5   8       56.95       26.03     50.39 o 
 -21   5   8       27.18       23.19     42.34 o 
 -19   5   8       71.06       65.43     41.26 o 
 -17   5   8      112.63      145.15     41.64 o 
 -15   5   8      753.74      835.92     77.29 o 
 -13   5   8     1190.20     1225.99     86.37 o 
 -11   5   8      564.08      737.04     64.72 o 
  -9   5   8     5557.31     5582.65    223.05 o 
  -7   5   8     5913.79     5799.40    186.61 o 
  -5   5   8      108.53      660.96     70.39 o 
  -3   5   8    10204.46     9902.54    278.78 o 
  -1   5   8    11630.14    11303.58    314.01 o 
   1   5   8     1267.24     1115.95     71.53 o 
   3   5   8     3142.85     3739.33    144.36 o 
   5   5   8    11166.48    10964.44    309.83 o 
   7   5   8     5388.46     5015.42    184.64 o 
   9   5   8      220.77      214.43     51.26 o 
  11   5   8     1331.62     1441.19    126.41 o 
  13   5   8     1346.17     1335.38    180.39 o 
  15   5   8      133.69      202.23     79.71 o 
  17   5   8       39.29       79.70     71.03 o 
  19   5   8       53.13      148.80     82.71 o 
 -22   6   8       60.59       25.53     47.22 o 
 -20   6   8       96.09       48.57     51.51 o 
 -18   6   8      352.44      317.76     56.16 o 
 -16   6   8      989.28      866.43     76.56 o 
 -14   6   8        4.32       17.93     36.44 o 
 -12   6   8       63.05       70.21     38.60 o 
 -10   6   8       83.33      163.22     42.62 o 
  -8   6   8       50.30      139.56     46.49 o 
  -6   6   8     1787.59     1738.93    197.03 o 
  -4   6   8     1633.99     1787.71    208.45 o 
  -2   6   8     1145.36     1221.04    154.53 o 
   0   6   8     3453.07     3409.36    130.38 o 
   2   6   8     1472.96     1490.20    106.12 o 
   4   6   8       34.03      120.76     52.26 o 
   6   6   8     2507.64     2601.38    185.56 o 
   8   6   8       67.38      101.77     50.51 o 
  10   6   8       52.46      111.05     62.57 o 
  12   6   8      243.43      196.24     71.82 o 
  14   6   8      463.28      508.03    101.26 o 
  16   6   8        0.98       69.24     72.06 o 
 -19   7   8       13.98       76.65     48.95 o 
 -17   7   8      229.22      414.41     73.55 o 
 -15   7   8       64.99       71.24     48.28 o 
 -13   7   8      260.92      237.68     73.60 o 
 -11   7   8      279.01      239.56     60.31 o 
  -9   7   8      547.65      528.26     74.66 o 
  -7   7   8      496.82      585.38    129.67 o 
  -5   7   8     3041.18     3164.41    159.44 o 
  -3   7   8     1321.70     1467.86    218.99 o 
  -1   7   8     2112.61     2103.91    119.76 o 
   1   7   8     1133.15     1169.25    120.69 o 
   3   7   8      122.09      227.44     99.48 o 
   5   7   8     1307.14     1406.39    136.86 o 
   7   7   8      425.17      379.27     85.44 o 
   9   7   8       71.99       77.23     84.11 o 
  11   7   8       14.33      105.70    111.41 o 
  13   7   8      327.33      249.16    103.88 o 
 -16   8   8     2130.19     2453.29    548.48 o 
 -14   8   8      359.96      277.24     79.26 o 
 -12   8   8       69.77       75.63     65.09 o 
 -10   8   8      483.19      481.16     87.91 o 
  -8   8   8      573.48      569.32     90.69 o 
  -6   8   8      277.93      263.79     71.24 o 
  -4   8   8        0.84        0.39     63.17 o 
  -2   8   8       36.34       70.80     70.93 o 
   0   8   8        6.31       75.01     73.23 o 
   2   8   8      329.66      275.30     76.49 o 
   4   8   8      129.96      195.68     71.85 o 
   6   8   8      866.37      955.12    139.32 o 
   8   8   8      330.45      301.79    134.98 o 
  10   8   8      137.58       97.26     98.55 o 
 -11   9   8      114.09       56.59    113.55 o 
  -9   9   8        0.72        0.00     61.01 o 
  -7   9   8       13.11       24.25     58.63 o 
  -5   9   8       18.37        6.03     69.74 o 
  -3   9   8        0.93        0.00     75.15 o 
  -1   9   8       39.47       77.66     82.06 o 
   1   9   8       22.94      105.32     86.77 o 
   3   9   8      126.46      216.36     78.57 o 
   5   9   8      144.97       81.21     71.08 o 
 -27   1   9      940.71      955.37    113.06 o 
 -25   1   9     2325.31     2512.02    155.16 o 
 -23   1   9     1115.49     1213.37    112.74 o 
 -21   1   9     3726.44     4036.64    196.08 o 
 -19   1   9     3561.77     3529.90    187.48 o 
 -17   1   9       15.62        0.00     19.60 o 
 -15   1   9      663.83      947.31     90.12 o 
 -13   1   9     4235.60     4295.94    108.70 o 
 -11   1   9     1801.44     1748.10     85.10 o 
  -9   1   9     3809.23     3727.83     77.85 o 
  -7   1   9     4341.13     4232.40     85.66 o 
  -5   1   9      693.32      754.25     34.59 o 
  -3   1   9      488.55      509.74     28.49 o 
  -1   1   9      722.99     1034.25     63.88 o 
   1   1   9      258.19      374.92     31.52 o 
   3   1   9     2894.98     2807.89     65.08 o 
   5   1   9       52.61      149.79     20.96 o 
   7   1   9        9.88       13.16     18.50 o 
   9   1   9     3035.09     2907.35    101.87 o 
  11   1   9     3790.42     3603.30    160.06 o 
  13   1   9      872.12      837.71    100.19 o 
  15   1   9     1690.66     1726.99    143.77 o 
  17   1   9      160.41      161.83     95.55 o 
  19   1   9      344.71      334.06    125.71 o 
  21   1   9        0.74        0.00     87.64 o 
 -26   2   9      169.60       86.80     53.88 o 
 -24   2   9      213.37      303.70     66.10 o 
 -22   2   9      244.49      281.45     50.57 o 
 -20   2   9      435.25      525.31     55.74 o 
 -18   2   9     1185.61     1351.69    145.31 o 
 -16   2   9      410.16      544.10     61.64 o 
 -14   2   9       89.18      306.96     36.89 o 
 -12   2   9     1562.44     1547.47     56.73 o 
 -10   2   9    10466.00    10346.14    180.04 o 
  -8   2   9     4755.60     4504.45     98.17 o 
  -6   2   9     4092.52     4179.37     85.49 o 
  -4   2   9    16769.27    16198.49    268.39 o 
  -2   2   9     4303.61     4512.59     90.47 o 
   0   2   9       87.76      179.36     22.15 o 
   2   2   9     2018.75     1928.56     55.94 o 
   4   2   9     6698.40     7113.14    167.43 o 
   6   2   9      458.87      444.47     35.08 o 
   8   2   9     1826.67     1955.73    177.11 o 
  10   2   9       34.93      143.84     35.74 o 
  12   2   9      107.52       30.72     38.50 o 
  14   2   9      637.44      854.02    101.13 o 
  16   2   9       77.20       97.49     55.53 o 
  18   2   9        0.69       18.97     51.80 o 
  20   2   9       10.94        0.00     89.27 o 
 -25   3   9      328.59      357.00     62.50 o 
 -23   3   9     2094.49     2244.87    122.79 o 
 -21   3   9     1447.35     1367.96     99.51 o 
 -19   3   9     1107.71     1059.75     80.48 o 
 -17   3   9        3.13        0.00     24.99 o 
 -15   3   9       14.36       32.25     24.16 o 
 -13   3   9      388.64      384.43     41.93 o 
 -11   3   9        7.30       22.83     15.13 o 
  -9   3   9      764.18      868.65     41.22 o 
  -7   3   9     5036.45     5022.91    103.58 o 
  -5   3   9      111.65       61.50     14.44 o 
  -3   3   9       14.85       30.09     13.57 o 
  -1   3   9     1423.98     1306.56     51.01 o 
   1   3   9     2370.32     2121.77     62.65 o 
   3   3   9     3451.93     3674.35     91.94 o 
   5   3   9      101.83      117.03     23.44 o 
   7   3   9     1307.89     1399.09     80.47 o 
   9   3   9       75.36      109.22     37.04 o 
  11   3   9      599.17      756.88     79.00 o 
  13   3   9       16.28       62.88     43.31 o 
  15   3   9      549.01      617.65    100.12 o 
  17   3   9      238.57      321.35     99.58 o 
  19   3   9       20.18       19.42     57.82 o 
 -24   4   9      660.00      649.05     76.38 o 
 -22   4   9       24.79      177.91     51.93 o 
 -20   4   9        0.10       37.62     38.11 o 
 -18   4   9     1552.29     1612.79     94.49 o 
 -16   4   9     1536.06     1376.32     81.78 o 
 -14   4   9      141.47      173.04     36.31 o 
 -12   4   9     2028.59     2094.99     90.05 o 
 -10   4   9     6324.26     5944.20    160.89 o 
  -8   4   9      384.50      372.47     36.23 o 
  -6   4   9     1202.57      983.57     91.12 o 
  -4   4   9     5811.00     5569.86    146.18 o 
  -2   4   9     8165.73     7816.05    180.31 o 
   0   4   9      622.53      808.02     99.49 o 
   2   4   9    13771.43    13639.67    320.97 o 
   4   4   9     3997.53     4097.51    134.84 o 
   6   4   9      283.59      410.83     51.58 o 
   8   4   9     5654.37     5588.31    217.30 o 
  10   4   9        0.08        1.41     33.30 o 
  12   4   9       94.25       64.65     40.49 o 
  14   4   9      589.31      427.17     88.01 o 
  16   4   9      212.06      223.55     78.53 o 
  18   4   9       42.68       54.47     77.84 o 
 -23   5   9      248.13      417.10     80.65 o 
 -21   5   9      301.53      351.99     69.11 o 
 -19   5   9      264.99      310.94     64.48 o 
 -17   5   9      537.43      416.50     56.52 o 
 -15   5   9      826.93     1006.87     82.55 o 
 -13   5   9      345.31      281.86     47.64 o 
 -11   5   9      190.56      195.27     39.92 o 
  -9   5   9       10.45        0.00     28.63 o 
  -7   5   9      720.79      883.97     99.69 o 
  -5   5   9      392.92      424.06     49.35 o 
  -3   5   9        1.19        0.00     23.80 o 
  -1   5   9       99.47      100.19     33.57 o 
   1   5   9     1270.11     1201.59    158.20 o 
   3   5   9       61.56       68.20     32.61 o 
   5   5   9     2232.77     2312.34    109.50 o 
   7   5   9       55.35       35.07     32.54 o 
   9   5   9        4.16        8.41     35.12 o 
  11   5   9      319.99      312.87     67.77 o 
  13   5   9      769.44      602.99     87.75 o 
  15   5   9       70.78      163.90     78.92 o 
  17   5   9        3.20       59.11     73.98 o 
 -22   6   9       31.26        7.69     66.48 o 
 -20   6   9      487.14      387.20     73.67 o 
 -18   6   9      775.55      881.15     92.78 o 
 -16   6   9       97.36       97.80     44.15 o 
 -14   6   9      306.19      437.39     64.31 o 
 -12   6   9      627.64      738.86     78.09 o 
 -10   6   9     1448.38     1622.80    109.60 o 
  -8   6   9       21.65       13.84     40.00 o 
  -6   6   9     1120.99     1507.45    194.45 o 
  -4   6   9     3031.30     3142.56    138.45 o 
  -2   6   9      640.81      701.50     90.62 o 
   0   6   9     2825.69     2700.88    116.42 o 
   2   6   9      382.51      374.09     58.18 o 
   4   6   9      105.47       89.58     50.47 o 
   6   6   9      135.63       83.94     51.87 o 
   8   6   9       25.85       95.89     53.36 o 
  10   6   9        2.77        0.00     49.50 o 
  12   6   9      160.74      163.26     72.26 o 
  14   6   9      114.58       98.47     69.04 o 
 -19   7   9      513.19      521.68    111.18 o 
 -17   7   9      460.77      331.18     69.67 o 
 -15   7   9      384.39      453.89     78.28 o 
 -13   7   9     1443.41     1489.22    184.03 o 
 -11   7   9      199.07      179.66     61.11 o 
  -9   7   9        1.61       24.45     50.44 o 
  -7   7   9      494.35      655.67     95.06 o 
  -5   7   9      455.63      335.04    104.52 o 
  -3   7   9     1263.13     1246.89    125.85 o 
  -1   7   9       10.76        0.00     46.03 o 
   1   7   9       34.24        0.00     50.93 o 
   3   7   9      390.93      395.13     85.34 o 
   5   7   9      454.93      478.90     92.50 o 
   7   7   9        5.16        0.00     84.27 o 
   9   7   9      252.18      249.48    111.53 o 
  11   7   9      167.89      107.61     96.45 o 
  13   7   9       20.38       28.73     68.44 o 
 -14   8   9      534.44      465.49    150.69 o 
 -12   8   9     1297.05     1100.58    147.30 o 
 -10   8   9        6.92      118.75     64.31 o 
  -8   8   9     1367.18     1316.49    136.04 o 
  -6   8   9       86.17       86.12     62.78 o 
  -4   8   9      179.69      166.80     80.04 o 
  -2   8   9       95.33       11.91     70.37 o 
   0   8   9       18.67       67.58     62.12 o 
   2   8   9        3.70        0.00     54.50 o 
   4   8   9       31.16        5.10     60.47 o 
   6   8   9        0.22        0.00     68.17 o 
   8   8   9        3.74      125.97     91.64 o 
  -9   9   9       20.47        0.00     98.83 o 
  -7   9   9        0.07       29.89     64.17 o 
  -5   9   9        7.14       33.34     75.86 o 
  -3   9   9       93.45       32.91     76.34 o 
  -1   9   9      121.11      100.86     82.54 o 
   1   9   9       66.14      125.29     93.14 o 
   3   9   9     1135.99     1029.73    139.54 o 
 -26   0  10      139.02      154.43     83.81 o 
 -24   0  10       72.37       63.82     65.00 o 
 -22   0  10      253.86      395.88    100.03 o 
 -20   0  10      485.91      516.42    104.80 o 
 -18   0  10        0.00        0.00     30.38 o 
 -16   0  10     2109.21     2176.59    117.44 o 
 -14   0  10      513.89      497.06     62.93 o 
 -12   0  10     1899.68     1616.34     75.68 o 
 -10   0  10       21.52        0.85     18.53 o 
  -8   0  10    21912.89    22037.79    522.47 o 
  -6   0  10     1773.19     1794.65     71.34 o 
  -4   0  10    11111.42    10544.45    255.84 o 
  -2   0  10      858.57     1028.19     60.84 o 
   0   0  10        3.67       47.23     18.37 o 
   2   0  10     1776.97     1669.78     77.81 o 
   4   0  10     2381.39     2284.10     95.87 o 
   6   0  10     1655.87     1753.58    105.84 o 
   8   0  10       50.29       76.90     44.27 o 
  10   0  10     1449.18     1563.22    125.97 o 
  12   0  10     2131.38     2274.74    151.17 o 
  14   0  10       25.92        0.00     91.41 o 
  16   0  10       95.58       77.13    129.98 o 
  18   0  10        0.32       47.13    131.41 o 
  20   0  10        6.32        0.00    128.55 o 
 -27   1  10       20.85      113.47     69.93 o 
 -25   1  10       94.82      150.33     58.64 o 
 -23   1  10       27.56      183.10     56.19 o 
 -21   1  10       37.24       54.46     43.14 o 
 -19   1  10      392.09      399.07     49.86 o 
 -17   1  10      150.15      170.87     32.59 o 
 -15   1  10      192.57      178.68     33.35 o 
 -13   1  10       15.50        1.43     16.05 o 
 -11   1  10     1191.88     1198.50     55.50 o 
  -9   1  10     1029.40     1162.55     47.09 o 
  -7   1  10     3915.89     4012.09     88.24 o 
  -5   1  10     2786.57     2938.57     90.19 o 
  -3   1  10      809.96      939.87     40.68 o 
  -1   1  10       77.86      225.93     22.98 o 
   1   1  10        4.50      124.10     18.23 o 
   3   1  10      162.34      110.41     18.79 o 
   5   1  10     2481.74     2480.70     81.28 o 
   7   1  10      855.39     1056.02     71.62 o 
   9   1  10      127.03      131.99     35.37 o 
  11   1  10     1147.37     1163.74     79.49 o 
  13   1  10      987.66     1039.35    122.20 o 
  15   1  10      237.22      332.96     80.10 o 
  17   1  10      156.90      119.61     64.75 o 
  19   1  10      385.17      232.93    118.05 o 
 -26   2  10        3.38       25.81     64.16 o 
 -24   2  10        0.12        0.00     44.87 o 
 -22   2  10      275.77      306.19     54.74 o 
 -20   2  10      157.17      163.90     41.62 o 
 -18   2  10      217.20      243.65     42.46 o 
 -16   2  10      779.28      744.96     67.12 o 
 -14   2  10      236.15      174.11     30.07 o 
 -12   2  10       78.26      120.57     23.26 o 
 -10   2  10      767.23      817.18     45.86 o 
  -8   2  10     8993.00     8504.86    159.81 o 
  -6   2  10       55.87       68.99     19.71 o 
  -4   2  10     8249.50     8057.94    153.23 o 
  -2   2  10     1333.13     1389.93     52.76 o 
   0   2  10     1369.21     1348.30     55.94 o 
   2   2  10     1053.59     1160.62     54.30 o 
   4   2  10     3237.97     3376.08    121.28 o 
   6   2  10     4410.11     4535.06    143.34 o 
   8   2  10      226.81      238.85     37.09 o 
  10   2  10      979.63      989.40     85.50 o 
  12   2  10      223.94      251.56     58.85 o 
  14   2  10      113.03      193.04     68.11 o 
  16   2  10       11.93       17.32     55.67 o 
  18   2  10        0.13       51.72     61.73 o 
 -25   3  10        3.81       17.62     51.56 o 
 -23   3  10       54.48       68.97     44.30 o 
 -21   3  10      177.43      228.16     49.10 o 
 -19   3  10       78.54      106.96     40.34 o 
 -17   3  10       93.75      153.56     37.43 o 
 -15   3  10     1012.44     1234.58    101.00 o 
 -13   3  10     1460.04     1288.11     78.54 o 
 -11   3  10      159.97      182.02     29.81 o 
  -9   3  10      101.19      136.36     21.44 o 
  -7   3  10       61.67       43.54     18.21 o 
  -5   3  10      389.18      573.78     67.14 o 
  -3   3  10     2925.21     2584.52     78.54 o 
  -1   3  10     1059.18     1055.08     57.99 o 
   1   3  10     2090.13     1978.93     98.22 o 
   3   3  10     1771.53     1710.04     75.59 o 
   5   3  10      637.61      622.32     48.92 o 
   7   3  10      401.12      677.87     77.34 o 
   9   3  10       65.09      116.21     39.46 o 
  11   3  10      999.73     1267.60    154.84 o 
  13   3  10     5822.51     6477.51    328.05 o 
  15   3  10      203.26      403.46     89.19 o 
  17   3  10     1073.51      922.24    123.53 o 
  19   3  10     1436.48     1469.76    152.87 o 
 -24   4  10       75.68       29.48     60.59 o 
 -22   4  10        0.38        4.72     42.74 o 
 -20   4  10      107.36      221.30     52.55 o 
 -18   4  10      316.88      238.49     43.89 o 
 -16   4  10      295.24      386.35     48.84 o 
 -14   4  10       71.12       72.72     30.11 o 
 -12   4  10       12.00        8.64     25.83 o 
 -10   4  10      740.41      764.01     68.05 o 
  -8   4  10      115.84       85.97     24.98 o 
  -6   4  10      962.37     1025.05     66.75 o 
  -4   4  10       16.93        0.00     22.62 o 
  -2   4  10      985.78     1041.48     78.98 o 
   0   4  10     7218.46     6576.61    178.46 o 
   2   4  10     1440.10     1427.21     76.41 o 
   4   4  10     2250.43     1965.47     90.92 o 
   6   4  10     1017.82     1145.13     99.27 o 
   8   4  10       67.66       39.61     33.89 o 
  10   4  10       19.93       37.13     40.83 o 
  12   4  10       97.33       99.95     53.36 o 
  14   4  10      258.98      196.42     78.06 o 
  16   4  10        1.76       21.02     70.95 o 
 -23   5  10      475.55      654.11    318.52 o 
 -21   5  10     2789.08     2628.02    299.94 o 
 -19   5  10      686.91      710.00     90.46 o 
 -17   5  10      486.61      499.33     70.93 o 
 -15   5  10     1315.67     1480.05     99.20 o 
 -13   5  10      356.58      441.45     64.71 o 
 -11   5  10       23.35       54.11     33.28 o 
  -9   5  10        0.34        0.00     29.03 o 
  -7   5  10      357.30      528.40    100.29 o 
  -5   5  10      331.58      347.26     47.76 o 
  -3   5  10        2.23       18.86     29.90 o 
  -1   5  10        9.51       54.53     32.83 o 
   1   5  10      147.98      195.84     59.51 o 
   3   5  10        6.93        0.00     29.46 o 
   5   5  10     1243.13     1342.40    103.03 o 
   7   5  10       47.41       35.94     38.00 o 
   9   5  10       32.37       30.62     40.92 o 
  11   5  10       99.35      120.46     55.81 o 
  13   5  10     1247.36      956.52    151.30 o 
  15   5  10      383.69      397.14     99.84 o 
 -20   6  10      145.36      162.69    139.26 o 
 -18   6  10      174.08      194.49     58.39 o 
 -16   6  10        3.21        0.00     42.30 o 
 -14   6  10       98.91       50.55     43.13 o 
 -12   6  10      135.18      206.99     59.35 o 
 -10   6  10      713.08      666.36     82.77 o 
  -8   6  10       84.89      161.60     50.81 o 
  -6   6  10      431.02      399.25     57.81 o 
  -4   6  10       35.68       20.84     30.24 o 
  -2   6  10     1810.92     1800.11    111.02 o 
   0   6  10       23.06       56.05     45.06 o 
   2   6  10      100.86      215.15     60.05 o 
   4   6  10      261.33      328.74     88.05 o 
   6   6  10      452.50      402.02     98.21 o 
   8   6  10       18.88       32.94     55.53 o 
  10   6  10      455.36      294.69     82.83 o 
  12   6  10       15.75       42.44     62.68 o 
  14   6  10      123.06      139.33     84.75 o 
 -17   7  10     1195.78     1062.65    133.66 o 
 -15   7  10     1071.54     1365.23    144.00 o 
 -13   7  10      123.36       39.27     62.09 o 
 -11   7  10      444.46      492.03    116.32 o 
  -9   7  10       50.90       82.55     57.16 o 
  -7   7  10     1573.49     1709.15    196.52 o 
  -5   7  10      423.98      474.46     88.37 o 
  -3   7  10      491.35      572.19    130.29 o 
  -1   7  10      196.77      198.78     73.39 o 
   1   7  10        0.06       24.30     54.49 o 
   3   7  10       39.66        0.00     53.06 o 
   5   7  10      347.60      362.08     99.17 o 
   7   7  10       39.15        0.00     80.25 o 
   9   7  10        5.14        3.05     83.66 o 
  11   7  10        1.50       40.79     93.52 o 
 -14   8  10      514.99      376.94    118.13 o 
 -12   8  10      178.66      172.82     78.68 o 
 -10   8  10      100.74      139.52     69.24 o 
  -8   8  10      915.67      999.67    122.07 o 
  -6   8  10      198.33      263.28     75.12 o 
  -4   8  10      107.11       59.62     58.63 o 
  -2   8  10     2153.58     2251.68    251.97 o 
   0   8  10     1811.77     1758.71    220.95 o 
   2   8  10      121.03      197.34     76.36 o 
   4   8  10      714.45      583.78    165.73 o 
   6   8  10      646.46      632.51    209.25 o 
 -25   1  11      411.60      502.62     81.68 o 
 -23   1  11        5.89       54.35     47.75 o 
 -21   1  11      680.41      786.30     92.54 o 
 -19   1  11     1607.47     1418.40    104.44 o 
 -17   1  11     4640.24     4346.93    149.08 o 
 -15   1  11       43.74       75.00     25.68 o 
 -13   1  11    15188.51    14770.17    329.29 o 
 -11   1  11    12312.50    11649.69    253.26 o 
  -9   1  11     1354.46     1433.79     65.22 o 
  -7   1  11     3533.57     3571.82     87.03 o 
  -5   1  11    36995.27    34757.33    567.32 o 
  -3   1  11     6080.35     6167.88    128.34 o 
  -1   1  11     1381.29     1475.98     54.86 o 
   1   1  11     8729.31     7983.00    167.60 o 
   3   1  11     9446.69     8928.48    207.08 o 
   5   1  11       35.36       65.09     28.15 o 
   7   1  11     4488.65     4332.69    151.05 o 
   9   1  11     2505.53     2588.08    117.50 o 
  11   1  11      172.47      328.91     56.38 o 
  13   1  11      674.24      588.82     99.56 o 
  15   1  11       16.53      120.47     61.65 o 
  17   1  11      140.77       19.21     92.31 o 
 -24   2  11      474.08      454.45     65.06 o 
 -22   2  11       12.06       72.42     39.95 o 
 -20   2  11      267.01      377.58     57.71 o 
 -18   2  11      310.16      373.03     52.21 o 
 -16   2  11      417.30      352.15     50.37 o 
 -14   2  11     3660.59     3534.32    122.03 o 
 -12   2  11     1725.48     1869.23     81.62 o 
 -10   2  11      881.49     1092.94     82.47 o 
  -8   2  11     1998.06     1989.70     74.15 o 
  -6   2  11      201.28      207.50     25.22 o 
  -4   2  11     2107.20     1926.65     66.39 o 
  -2   2  11      350.73      476.41     38.63 o 
   0   2  11      359.00      416.26     38.42 o 
   2   2  11     2621.53     2492.93     88.53 o 
   4   2  11     1117.93     1173.50     72.51 o 
   6   2  11        5.61        0.25     24.93 o 
   8   2  11     5097.45     5008.88    212.52 o 
  10   2  11     2029.01     1969.91    161.42 o 
  12   2  11      462.48      734.02    230.58 o 
  14   2  11      128.58       74.40     64.35 o 
  16   2  11     1513.64     1391.31    154.74 o 
  18   2  11     1390.62     1476.01    216.94 o 
 -25   3  11       81.80       89.14     57.77 o 
 -23   3  11        6.64       17.15     40.74 o 
 -21   3  11       31.16       66.68     40.82 o 
 -19   3  11        0.38        0.00     33.97 o 
 -17   3  11     1040.77     1044.24     82.64 o 
 -15   3  11      406.66      541.73     74.16 o 
 -13   3  11     3046.14     2871.31    102.52 o 
 -11   3  11      817.17      968.75     68.27 o 
  -9   3  11      238.78      158.02     26.79 o 
  -7   3  11      326.48      316.22     37.41 o 
  -5   3  11     9347.02     9099.63    234.74 o 
  -3   3  11     1637.19     1557.67     86.22 o 
  -1   3  11     3735.43     3488.95    115.63 o 
   1   3  11     2167.98     2069.77     88.47 o 
   3   3  11     2309.32     2281.79     92.23 o 
   5   3  11      189.36      159.75     36.85 o 
   7   3  11       13.31       11.68     30.74 o 
   9   3  11      136.79      129.58     50.24 o 
  11   3  11     2058.75     1945.31    144.70 o 
  13   3  11      366.43      308.56     86.51 o 
  15   3  11        1.42        0.00     60.69 o 
  17   3  11        1.39        4.85     66.01 o 
 -22   4  11      438.30      402.88     79.16 o 
 -20   4  11      755.82      785.39     99.68 o 
 -18   4  11     1437.17     1344.12    129.54 o 
 -16   4  11      236.49      210.18     47.18 o 
 -14   4  11       10.65       57.33     34.29 o 
 -12   4  11     1934.59     2191.42    121.28 o 
 -10   4  11       25.58      165.86     40.45 o 
  -8   4  11     2133.55     2061.15     89.41 o 
  -6   4  11      468.01      527.63     73.41 o 
  -4   4  11     4931.37     4851.51    163.53 o 
  -2   4  11        0.42       28.76     30.00 o 
   0   4  11      627.27      619.03     68.71 o 
   2   4  11     1997.21     2233.47    125.79 o 
   4   4  11      990.73     1069.35     86.41 o 
   6   4  11      277.92      305.66     49.53 o 
   8   4  11     1047.43     1110.66    103.39 o 
  10   4  11     5494.34     5259.46    240.62 o 
  12   4  11      570.96      578.55    124.15 o 
  14   4  11     1072.13      950.51    158.30 o 
  16   4  11     2753.63     2681.57    673.45 o 
 -21   5  11       44.55       86.11     76.26 o 
 -19   5  11      605.75      686.38     95.64 o 
 -17   5  11        4.48        2.78     40.93 o 
 -15   5  11        4.29       12.16     38.89 o 
 -13   5  11        9.53       77.14     37.93 o 
 -11   5  11     1571.00     1715.01    116.94 o 
  -9   5  11      114.37      116.28     43.93 o 
  -7   5  11     2367.85     2288.00    108.40 o 
  -5   5  11      969.28      999.94     78.68 o 
  -3   5  11        0.73       17.81     30.24 o 
  -1   5  11      638.14      620.56     65.77 o 
   1   5  11      854.67      996.19     83.35 o 
   3   5  11        0.01       10.06     41.54 o 
   5   5  11        0.96        5.29     46.26 o 
   7   5  11     1546.61     1335.62    132.81 o 
   9   5  11      191.12      208.49     72.33 o 
  11   5  11      217.95      185.84     74.71 o 
  13   5  11      234.13      231.56     93.41 o 
 -18   6  11     2365.01     2228.00    153.27 o 
 -16   6  11      206.14      238.37     62.65 o 
 -14   6  11        9.56        0.45     46.82 o 
 -12   6  11        3.26       53.19     49.51 o 
 -10   6  11      676.76      755.75    105.33 o 
  -8   6  11      705.33      667.34    114.01 o 
  -6   6  11      187.07      157.02     61.13 o 
  -4   6  11     1259.25     1486.95    203.97 o 
  -2   6  11       92.21      110.27     47.17 o 
   0   6  11        5.40        9.13     51.07 o 
   2   6  11      936.58      995.56    117.44 o 
   4   6  11     1181.24     1417.73    243.26 o 
   6   6  11       80.94       35.31     83.37 o 
   8   6  11     2268.12     2056.23    255.50 o 
  10   6  11      508.65      538.76    109.78 o 
  12   6  11       10.73        0.00     63.51 o 
 -15   7  11      158.93       14.72     80.82 o 
 -13   7  11      691.46     1120.60    217.97 o 
 -11   7  11     3101.55     3279.58    222.13 o 
  -9   7  11      174.92      343.72    150.08 o 
  -7   7  11     1624.81     1746.04    235.02 o 
  -5   7  11     3152.82     2857.28    191.82 o 
  -3   7  11      565.05      751.92    167.40 o 
  -1   7  11      673.55     1148.41    143.34 o 
   1   7  11     4224.50     4399.56    233.68 o 
   3   7  11      855.80      962.79    196.50 o 
   5   7  11       16.38       64.97     93.13 o 
   7   7  11      259.27      199.71    113.54 o 
   9   7  11      254.04       88.37    105.53 o 
 -10   8  11      843.66      806.00    157.85 o 
  -8   8  11       34.26       43.21     64.39 o 
  -6   8  11        0.46       18.82     60.66 o 
  -4   8  11        1.62       64.50     75.63 o 
  -2   8  11      527.41      635.67    127.76 o 
   0   8  11     1001.46     1268.56    139.12 o 
   2   8  11       56.59      232.05     79.18 o 
   4   8  11      192.09      286.23    162.83 o 
 -24   0  12      670.46      643.62    129.51 o 
 -22   0  12     1355.51     1424.27    190.68 o 
 -20   0  12       14.77       23.70     59.56 o 
 -18   0  12     1582.63     1584.41    130.98 o 
 -16   0  12     1256.15     1335.58    123.11 o 
 -14   0  12    17442.71    16277.70    515.05 o 
 -12   0  12     3768.71     3479.09    148.62 o 
 -10   0  12     8906.93     8466.02    290.85 o 
  -8   0  12    24629.14    21818.89    603.32 o 
  -6   0  12     3957.74     4209.60    157.41 o 
  -4   0  12        3.44       30.04     21.40 o 
  -2   0  12     6247.62     6153.67    196.15 o 
   0   0  12     4594.37     4783.01    178.41 o 
   2   0  12     2058.95     2217.12    130.34 o 
   4   0  12      556.26      423.16     71.15 o 
   6   0  12     1436.94     1386.89    165.98 o 
   8   0  12      206.83      155.38     54.96 o 
  10   0  12       30.97        0.00     61.54 o 
  12   0  12     1305.12     1579.52    192.41 o 
  14   0  12       42.51       88.45     73.87 o 
  16   0  12      823.43      678.45    239.96 o 
 -25   1  12       12.14       38.78     50.79 o 
 -23   1  12      301.23      314.05     72.71 o 
 -21   1  12      274.69      359.91     58.21 o 
 -19   1  12        2.35        4.96     32.24 o 
 -17   1  12      192.74      234.45     41.76 o 
 -15   1  12      117.43      181.10     34.40 o 
 -13   1  12      904.59     1041.40     65.68 o 
 -11   1  12      399.33      504.01     46.67 o 
  -9   1  12       76.67       26.40     20.86 o 
  -7   1  12      989.21      942.77     55.65 o 
  -5   1  12      698.24      712.30     46.22 o 
  -3   1  12      122.23      124.52     24.38 o 
  -1   1  12     1499.48     1588.78     73.99 o 
   1   1  12        0.33       24.68     20.33 o 
   3   1  12      861.45      809.67     73.22 o 
   5   1  12      424.54      389.12     56.76 o 
   7   1  12      355.63      391.65     53.20 o 
   9   1  12       98.76      162.59     45.02 o 
  11   1  12      293.61      265.25     61.70 o 
  13   1  12       26.05      138.11     71.27 o 
  15   1  12      341.05      300.54     85.99 o 
  17   1  12        3.47      153.19    117.27 o 
 -24   2  12       42.97       71.14     44.53 o 
 -22   2  12     1400.33     1324.80    107.13 o 
 -20   2  12      110.59      116.69     43.68 o 
 -18   2  12        0.01       21.48     32.61 o 
 -16   2  12      718.91      676.32     69.41 o 
 -14   2  12     3878.04     3647.60    116.38 o 
 -12   2  12      614.40      553.71     41.04 o 
 -10   2  12     1450.06     1337.79     70.19 o 
  -8   2  12     5500.86     5182.04    144.10 o 
  -6   2  12     4799.77     4581.07    126.03 o 
  -4   2  12     1456.50     1697.25    117.88 o 
  -2   2  12     7864.23     7531.49    181.95 o 
   0   2  12      824.01      846.25     63.32 o 
   2   2  12        1.84        0.00     23.33 o 
   4   2  12      284.14      197.54     38.45 o 
   6   2  12      689.40      706.98     66.54 o 
   8   2  12        5.60        0.00     31.42 o 
  10   2  12      490.81      589.45    106.72 o 
  12   2  12      894.67     1125.95    141.03 o 
  14   2  12      154.93      187.40     79.44 o 
  16   2  12      147.60      129.57     73.35 o 
 -23   3  12     1463.03     1618.14    205.81 o 
 -21   3  12      579.00      593.59     73.73 o 
 -19   3  12      116.91      192.43     51.28 o 
 -17   3  12       90.46      127.81     43.68 o 
 -15   3  12     1360.16     1333.02     96.52 o 
 -13   3  12      389.49      361.63     45.80 o 
 -11   3  12      480.97      716.70     89.01 o 
  -9   3  12     1698.45     1722.51     82.68 o 
  -7   3  12        0.38       61.39     26.20 o 
  -5   3  12      249.63      264.31     39.04 o 
  -3   3  12      520.60      489.55     49.53 o 
  -1   3  12      533.39      630.10     55.39 o 
   1   3  12       78.78       60.11     27.01 o 
   3   3  12        1.64        0.00     25.91 o 
   5   3  12      527.83      629.80     63.77 o 
   7   3  12      162.29      239.59     63.58 o 
   9   3  12      153.71      108.81     59.13 o 
  11   3  12      346.38      368.81    108.42 o 
  13   3  12      876.81      778.43    142.42 o 
  15   3  12      243.45      272.52     95.07 o 
 -22   4  12      366.76      312.40    129.26 o 
 -20   4  12      288.15      245.06     70.68 o 
 -18   4  12      291.16      261.49     71.08 o 
 -16   4  12      201.53      216.49     57.81 o 
 -14   4  12       60.26       14.50     37.16 o 
 -12   4  12      866.33     1260.01    184.42 o 
 -10   4  12      343.44      329.52     47.92 o 
  -8   4  12      539.46      797.25     90.40 o 
  -6   4  12      255.38      260.23     41.89 o 
  -4   4  12      242.35      229.94     45.39 o 
  -2   4  12       19.40       52.21     32.00 o 
   0   4  12       78.98      116.56     36.98 o 
   2   4  12        1.41       26.91     29.30 o 
   4   4  12        3.24        0.00     37.96 o 
   6   4  12      371.97      443.45     72.19 o 
   8   4  12        6.68       25.92     43.98 o 
  10   4  12       84.63      140.51     71.92 o 
  12   4  12      102.47      135.11     87.38 o 
  14   4  12       19.41        0.00     76.87 o 
 -19   5  12       15.25       42.95     54.44 o 
 -17   5  12      587.42      690.40     91.25 o 
 -15   5  12      912.43      763.83     86.69 o 
 -13   5  12      261.07      250.75     57.99 o 
 -11   5  12      485.77      407.87     67.45 o 
  -9   5  12      204.99      244.11     65.14 o 
  -7   5  12       19.74       39.59     33.63 o 
  -5   5  12        9.35       16.86     36.29 o 
  -3   5  12     1131.27     1181.70    111.00 o 
  -1   5  12     1469.31     1586.48    127.32 o 
   1   5  12      188.59      235.45     51.73 o 
   3   5  12      751.61      909.23    137.07 o 
   5   5  12     2258.15     1964.67    152.36 o 
   7   5  12      339.30      311.56     93.18 o 
   9   5  12        7.83       23.34     63.41 o 
  11   5  12      288.45      377.54     97.47 o 
 -18   6  12      261.73      277.22     84.76 o 
 -16   6  12      236.24      378.54     77.67 o 
 -14   6  12      496.37      595.12    112.36 o 
 -12   6  12      511.91      338.86    102.94 o 
 -10   6  12       24.04      118.69     68.58 o 
  -8   6  12      715.10      638.29    121.38 o 
  -6   6  12      559.48      580.53     95.88 o 
  -4   6  12        7.44       25.17     44.60 o 
  -2   6  12      901.97     1173.21    180.45 o 
   0   6  12      762.49      940.63     99.94 o 
   2   6  12       15.80      143.41     62.77 o 
   4   6  12      564.84      687.85    250.67 o 
   6   6  12       41.36      118.20     94.07 o 
   8   6  12       85.49      112.01    111.04 o 
  10   6  12        6.31       94.24     71.97 o 
 -13   7  12        2.43        8.39     65.79 o 
 -11   7  12      524.42      389.19     95.05 o 
  -9   7  12      365.41      440.83     96.14 o 
  -7   7  12      302.11      206.25     75.79 o 
  -5   7  12       21.54       61.86     65.78 o 
  -3   7  12      497.05      462.06    159.57 o 
  -1   7  12      857.46      897.34    119.60 o 
   1   7  12       37.03       39.64     62.49 o 
   3   7  12     1255.99     1365.65    391.36 o 
   5   7  12     2629.99     2015.79    270.58 o 
  -4   8  12      219.16      254.97    105.72 o 
 -23   1  13       97.12      130.85     58.41 o 
 -21   1  13      663.98      712.97     78.10 o 
 -19   1  13      454.46      532.52     71.58 o 
 -17   1  13       55.21       32.50     34.03 o 
 -15   1  13      740.28      730.50     65.46 o 
 -13   1  13      950.69      952.39     66.33 o 
 -11   1  13      544.59      640.63     53.51 o 
  -9   1  13       76.08      190.23     31.00 o 
  -7   1  13       33.05       71.73     22.25 o 
  -5   1  13       47.98       28.75     21.09 o 
  -3   1  13       58.39       68.51     22.03 o 
  -1   1  13        4.28        0.00     18.91 o 
   1   1  13      645.45      707.40     62.88 o 
   3   1  13     3277.46     3281.54    124.97 o 
   5   1  13      233.76      252.89     65.15 o 
   7   1  13     1917.26     1890.29    157.03 o 
   9   1  13     4902.91     4729.74    267.18 o 
  11   1  13     1604.32     1975.30    155.63 o 
  13   1  13     1110.96     1090.22    149.30 o 
  15   1  13     3450.18     3620.71    248.16 o 
 -22   2  13      303.33      276.60     59.89 o 
 -20   2  13      420.09      445.89     68.96 o 
 -18   2  13        2.12       43.85     38.72 o 
 -16   2  13      280.46      228.89     51.98 o 
 -14   2  13      546.27      676.73    102.80 o 
 -12   2  13     1105.18     1049.25     69.29 o 
 -10   2  13      187.48      202.10     33.51 o 
  -8   2  13     1196.04     1300.38     84.04 o 
  -6   2  13     1275.64     1336.11     86.17 o 
  -4   2  13      355.97      369.02     42.46 o 
  -2   2  13     1842.43     1879.62     88.58 o 
   0   2  13     1070.46     1161.20     97.71 o 
   2   2  13        7.34       13.84     26.98 o 
   4   2  13       18.27      111.27     35.78 o 
   6   2  13      958.10      974.76     94.37 o 
   8   2  13      999.53     1137.89    126.31 o 
  10   2  13      400.39      327.01     99.74 o 
  12   2  13      167.23      208.88     87.73 o 
  14   2  13        0.03       50.64     71.67 o 
 -21   3  13       70.68       85.91     51.65 o 
 -19   3  13      812.91      817.04     96.45 o 
 -17   3  13       94.60       97.07     69.34 o 
 -15   3  13        3.84       50.25     44.07 o 
 -13   3  13      771.95      775.70     83.90 o 
 -11   3  13       13.01       30.33     26.48 o 
  -9   3  13        0.00        2.03     23.81 o 
  -7   3  13      237.95      278.82     42.45 o 
  -5   3  13      862.31      829.27     69.77 o 
  -3   3  13        3.78        0.00     28.96 o 
  -1   3  13     2934.61     2430.42    106.60 o 
   1   3  13        0.94       35.23     33.70 o 
   3   3  13      695.60      773.59     77.53 o 
   5   3  13       46.72       49.39     36.27 o 
   7   3  13      692.29      663.91     93.85 o 
   9   3  13       89.81      128.14     84.49 o 
  11   3  13       29.24       14.32     71.84 o 
  13   3  13      111.53      125.91    107.84 o 
 -20   4  13      202.18      203.94     71.33 o 
 -18   4  13      300.37      287.45     76.63 o 
 -16   4  13      359.77      460.99    109.74 o 
 -14   4  13     2477.39     2619.65    218.57 o 
 -12   4  13      504.48      518.46     69.54 o 
 -10   4  13      148.19      162.45     52.43 o 
  -8   4  13     1331.75     1254.52     97.78 o 
  -6   4  13     2882.99     2792.05    139.54 o 
  -4   4  13      940.44      916.34     82.47 o 
  -2   4  13       69.73       93.73     39.75 o 
   0   4  13     2363.02     2454.81    135.79 o 
   2   4  13     1963.69     2161.79    149.23 o 
   4   4  13       21.06       20.58     50.75 o 
   6   4  13      144.42      251.89     71.62 o 
   8   4  13     1272.06     1289.01    155.17 o 
  10   4  13      161.51      235.70     97.72 o 
  12   4  13      219.25      148.50    113.55 o 
 -19   5  13      128.25      102.30     85.82 o 
 -17   5  13       34.55       61.18     57.20 o 
 -15   5  13        1.02        0.00     47.73 o 
 -13   5  13      318.97      303.80     65.42 o 
 -11   5  13      446.08      472.92     75.48 o 
  -9   5  13       39.57       97.59     72.83 o 
  -7   5  13       31.57        0.00     40.58 o 
  -5   5  13       58.12       62.43     47.82 o 
  -3   5  13       22.96       39.88     43.34 o 
  -1   5  13        5.99        0.00     41.98 o 
   1   5  13       29.50        9.72     51.07 o 
   3   5  13      461.07      331.64    124.86 o 
   5   5  13      614.48      537.15    144.56 o 
   7   5  13      462.04      395.96     98.05 o 
   9   5  13     1146.49     1227.99    157.72 o 
 -16   6  13       93.99      135.76     74.92 o 
 -14   6  13       95.92      213.63     77.24 o 
 -12   6  13      493.20      445.96     95.56 o 
 -10   6  13      516.58      583.01    107.68 o 
  -8   6  13      321.32      237.90     84.03 o 
  -6   6  13     2119.47     2313.22    144.47 o 
  -4   6  13     1316.43     1527.84    134.51 o 
  -2   6  13      206.40      234.10     63.70 o 
   0   6  13     1140.03     1131.24    132.47 o 
   2   6  13     1212.04     1164.66    349.23 o 
   4   6  13      792.77      875.45    187.04 o 
   6   6  13      188.60      229.81    121.81 o 
 -11   7  13      204.80      176.33    104.24 o 
  -9   7  13        0.42       59.49     69.47 o 
  -7   7  13      589.63      595.69    106.45 o 
  -5   7  13      115.84      130.11     70.39 o 
  -3   7  13     1084.53     1095.83    116.38 o 
  -1   7  13       10.92       61.37     64.25 o 
   1   7  13      121.46      133.56     88.40 o 
 -22   0  14      543.47      465.97    118.76 o 
 -20   0  14       22.11        4.28     63.60 o 
 -18   0  14     1003.83      957.12    114.14 o 
 -16   0  14      548.63      550.64     91.41 o 
 -14   0  14      765.54      746.53    105.53 o 
 -12   0  14       16.73       30.01     32.40 o 
 -10   0  14     7177.04     6758.45    288.11 o 
  -8   0  14      641.59      740.75     82.01 o 
  -6   0  14     8066.36     7337.05    249.45 o 
  -4   0  14        5.22       27.44     34.32 o 
  -2   0  14     3097.51     3008.21    165.11 o 
   0   0  14     4729.53     4439.16    242.63 o 
   2   0  14       59.91       88.43     50.42 o 
   4   0  14     3847.18     3497.58    221.67 o 
   6   0  14     7390.24     7010.21    436.35 o 
   8   0  14     3117.54     3064.53    270.81 o 
  10   0  14      824.63      715.52    150.40 o 
  12   0  14     5755.59     5315.05    402.79 o 
 -21   1  14      513.78      570.74     75.46 o 
 -19   1  14        6.68        0.00     37.08 o 
 -17   1  14     1057.12      968.18     82.76 o 
 -15   1  14     1642.07     1761.13    115.04 o 
 -13   1  14      618.22      662.12     60.77 o 
 -11   1  14      755.00      754.86     65.05 o 
  -9   1  14     1596.01     1752.43     96.52 o 
  -7   1  14      354.88      433.18     51.51 o 
  -5   1  14        0.51       44.34     24.42 o 
  -3   1  14      240.16      237.56     40.11 o 
  -1   1  14       76.97       89.08     31.34 o 
   1   1  14      156.06      202.96     42.20 o 
   3   1  14      156.09      185.40     45.67 o 
   5   1  14      769.00      718.74     91.89 o 
   7   1  14       81.96      239.01     69.18 o 
   9   1  14      325.01      399.94     83.55 o 
  11   1  14      127.22      155.77     65.85 o 
  13   1  14        4.08       16.75     80.90 o 
 -22   2  14     1387.85     1381.28    120.30 o 
 -20   2  14      476.40      490.73     74.24 o 
 -18   2  14      850.56      828.34     90.55 o 
 -16   2  14      208.66      221.02     62.98 o 
 -14   2  14        3.65        0.00     32.71 o 
 -12   2  14       27.61       41.24     30.38 o 
 -10   2  14       21.00       12.22     29.91 o 
  -8   2  14     1263.70     1137.63     80.07 o 
  -6   2  14       92.32      121.37     33.91 o 
  -4   2  14      555.73      605.06     64.94 o 
  -2   2  14       43.58       87.58     38.91 o 
   0   2  14     1065.79     1117.37     89.28 o 
   2   2  14     1244.67     1360.02    108.56 o 
   4   2  14      636.93      782.78     89.51 o 
   6   2  14     3615.47     3695.72    223.32 o 
   8   2  14     1529.78     1765.88    176.63 o 
  10   2  14      951.21     1018.60    216.39 o 
  12   2  14     1932.56     2106.02    329.23 o 
 -21   3  14     1661.63     1778.48    227.10 o 
 -19   3  14        9.77       34.50     54.99 o 
 -17   3  14     2574.65     2620.36    188.24 o 
 -15   3  14     6732.89     6767.65    338.27 o 
 -13   3  14      815.48      740.78     70.28 o 
 -11   3  14     3272.78     3353.53    133.54 o 
  -9   3  14     5824.89     5435.22    187.00 o 
  -7   3  14     1350.17     1232.07     99.71 o 
  -5   3  14        5.20       31.22     31.35 o 
  -3   3  14     2005.42     2171.79    127.01 o 
  -1   3  14     3576.45     3427.69    195.49 o 
   1   3  14      948.13      876.39    114.06 o 
   3   3  14     1258.35     1177.20    111.13 o 
   5   3  14     1989.56     2043.59    133.31 o 
   7   3  14      243.19      324.09     88.67 o 
   9   3  14       32.47       55.51     84.55 o 
  11   3  14      309.85      453.14    123.50 o 
 -18   4  14       58.07      318.91     85.39 o 
 -16   4  14      482.60      493.54     95.56 o 
 -14   4  14      170.20      394.34     75.68 o 
 -12   4  14     1475.95     1398.27    133.12 o 
 -10   4  14        2.11       46.08     40.32 o 
  -8   4  14      113.05      170.79     50.23 o 
  -6   4  14       91.01      169.82     56.45 o 
  -4   4  14      796.71      917.53    102.53 o 
  -2   4  14      136.15      168.19     55.44 o 
   0   4  14       15.38       80.64     67.87 o 
   2   4  14      252.59      284.24     89.28 o 
   4   4  14        3.78        0.00     48.42 o 
   6   4  14      285.59      299.61     91.27 o 
   8   4  14        1.77       13.90     66.24 o 
 -17   5  14      600.75      594.21    131.57 o 
 -15   5  14     2284.89     2331.64    165.76 o 
 -13   5  14      913.82      884.27    109.11 o 
 -11   5  14      834.45      930.37    166.52 o 
  -9   5  14     3876.15     3658.85    245.10 o 
  -7   5  14     2619.40     2674.58    164.69 o 
  -5   5  14       23.98      141.25     58.01 o 
  -3   5  14     3954.07     4194.49    203.91 o 
  -1   5  14     3470.06     3535.36    205.04 o 
   1   5  14      183.76      147.71     75.15 o 
   3   5  14      389.54      257.34    123.20 o 
   5   5  14      126.24      257.02    126.20 o 
   7   5  14      190.31      246.96     90.47 o 
 -12   6  14      828.41      736.51    127.44 o 
 -10   6  14        0.17       27.02     64.36 o 
  -8   6  14      286.91      313.14     92.47 o 
  -6   6  14      320.60      342.24     93.14 o 
  -4   6  14      613.22      858.69    104.17 o 
  -2   6  14      157.47      188.87     64.83 o 
   0   6  14      706.95      864.32    269.24 o 
   2   6  14      765.29      561.56    158.08 o 
 -19   1  15     1537.02     1711.30    133.41 o 
 -17   1  15      111.16      161.28     43.16 o 
 -15   1  15       92.83      113.67     41.25 o 
 -13   1  15       13.85       97.79     35.29 o 
 -11   1  15       40.83       46.56     39.24 o 
  -9   1  15      480.03      457.86     63.01 o 
  -7   1  15      151.16      107.34     37.48 o 
  -5   1  15      814.72      879.12     77.72 o 
  -3   1  15        0.98        0.00     29.47 o 
  -1   1  15      341.23      373.79     58.98 o 
   1   1  15      733.83      882.38    104.09 o 
   3   1  15     1406.36     1406.59    161.49 o 
   5   1  15       11.69       64.00     63.97 o 
   7   1  15      895.24      914.43    128.24 o 
   9   1  15     1071.43     1206.41    149.43 o 
 -20   2  15      115.97      161.47     60.50 o 
 -18   2  15     1165.99     1306.34    205.23 o 
 -16   2  15      690.77      783.25    117.44 o 
 -14   2  15      212.97      286.46     65.15 o 
 -12   2  15     3224.79     2936.52    163.68 o 
 -10   2  15     2932.89     2793.44    132.79 o 
  -8   2  15      236.77      296.27     50.73 o 
  -6   2  15      245.73      296.52     55.70 o 
  -4   2  15     1572.73     1734.07    155.25 o 
  -2   2  15     1242.49     1144.75    108.66 o 
   0   2  15        6.38       21.78     40.45 o 
   2   2  15       45.67       31.38     41.65 o 
   4   2  15      150.23      150.79     67.41 o 
   6   2  15       41.21       76.31     63.34 o 
   8   2  15      537.25      495.27    103.32 o 
 -17   3  15      501.14      465.74     94.25 o 
 -15   3  15       60.01      146.05     71.55 o 
 -13   3  15      471.17      491.02     78.16 o 
 -11   3  15      150.98      175.28     44.92 o 
  -9   3  15      144.43      162.13     48.04 o 
  -7   3  15      623.16      585.39     73.85 o 
  -5   3  15      848.62      886.15    107.62 o 
  -3   3  15      190.42      219.11     94.92 o 
  -1   3  15      242.34      254.28     87.84 o 
   1   3  15      944.17      812.84    109.64 o 
   3   3  15     1909.39     1995.22    168.48 o 
   5   3  15        6.11       46.18     54.85 o 
   7   3  15     1226.71     1101.07    185.52 o 
 -16   4  15      446.89      412.35     91.34 o 
 -14   4  15      484.02      611.99     96.06 o 
 -12   4  15     3235.89     3231.13    188.30 o 
 -10   4  15     1492.76     1588.96    117.96 o 
  -8   4  15      545.81      576.05     92.58 o 
  -6   4  15     1023.57     1245.97    132.24 o 
  -4   4  15      208.46      244.69     65.03 o 
  -2   4  15      693.21      779.28    201.86 o 
   0   4  15       63.75       34.84     72.01 o 
   2   4  15       89.23      113.87     75.87 o 
   4   4  15      928.30      896.26    147.97 o 
   6   4  15     1095.03     1024.78    150.00 o 
 -13   5  15      645.10      718.19    104.51 o 
 -11   5  15       89.07      170.04     78.31 o 
  -9   5  15       40.38       25.66     61.93 o 
  -7   5  15       40.13        5.84     52.10 o 
  -5   5  15      430.04      455.49     89.62 o 
  -3   5  15      202.80      177.98     74.80 o 
  -1   5  15      538.01      530.92    119.31 o 
   1   5  15      815.92      868.84    141.14 o 
   3   5  15       54.77       48.98    112.08 o 
 -18   0  16      901.78      890.69    120.90 o 
 -16   0  16     1137.86     1195.70    141.85 o 
 -14   0  16        2.87       55.41     68.59 o 
 -12   0  16     2131.37     2106.11    242.81 o 
 -10   0  16     1076.22     1599.72    285.66 o 
  -8   0  16      278.16      269.95    149.97 o 
  -6   0  16      188.82      180.82     66.41 o 
  -4   0  16     2270.11     2284.15    207.12 o 
  -2   0  16     4010.74     4134.97    245.93 o 
   0   0  16       55.38       20.00     94.27 o 
   2   0  16     2751.27     3176.59    424.21 o 
   4   0  16     2955.16     3256.58    354.22 o 
   6   0  16      266.48      382.79    159.97 o 
 -17   1  16      265.32      188.16     54.77 o 
 -15   1  16       84.40       89.17     49.51 o 
 -13   1  16      441.51      439.06     61.00 o 
 -11   1  16      223.36      130.56     61.64 o 
  -9   1  16      328.44      292.44     72.10 o 
  -7   1  16        1.50        6.82     44.87 o 
  -5   1  16      366.87      262.85     69.10 o 
  -3   1  16      386.73      342.48     62.60 o 
  -1   1  16      165.86      222.22     77.20 o 
   1   1  16       41.92       89.34     62.59 o 
   3   1  16      105.77      155.18     83.76 o 
   5   1  16     1173.70     1421.67    190.33 o 
   7   1  16      322.41      406.54    102.43 o 
 -16   2  16       80.61       61.26     60.73 o 
 -14   2  16       87.60      105.48     51.52 o 
 -12   2  16      235.96      222.65     58.02 o 
 -10   2  16     2111.71     2271.80    152.32 o 
  -8   2  16     1749.71     1655.60    151.06 o 
  -6   2  16       50.88      100.62     65.70 o 
  -4   2  16     3020.11     2974.74    247.44 o 
  -2   2  16     1850.73     1803.24    177.09 o 
   0   2  16        8.17       37.38     57.03 o 
   2   2  16      205.12      356.23     82.37 o 
   4   2  16      697.54      747.30    166.71 o 
   6   2  16     1187.16     1145.52    150.87 o 
 -15   3  16      267.46      373.31    101.55 o 
 -13   3  16       47.83       47.05     42.92 o 
 -11   3  16      625.75      666.84     78.20 o 
  -9   3  16       71.86       34.41     43.41 o 
  -7   3  16      431.00      606.72    142.14 o 
  -5   3  16      270.65      267.28    106.76 o 
  -3   3  16      982.08     1169.06    389.93 o 
  -1   3  16     2212.44     2274.98    256.97 o 
   1   3  16       86.91       63.69     60.32 o 
   3   3  16     1127.57     1272.51    141.63 o 
   5   3  16     3436.68     3047.83    199.26 o 
 -12   4  16       38.29       19.78     53.56 o 
 -10   4  16        7.50        2.95     47.94 o 
  -8   4  16      237.46      173.04     63.68 o 
  -6   4  16      662.66      758.71    147.86 o 
  -4   4  16       50.76       98.55     90.90 o 
  -2   4  16      762.14      841.45    161.60 o 
   0   4  16      197.32      109.88    101.98 o 
   2   4  16        8.32       14.45     77.35 o 
 -15   1  17        5.40       34.50     55.10 o 
 -13   1  17     3803.92     3146.83    160.71 o 
 -11   1  17     2236.14     2338.16    247.69 o 
  -9   1  17        7.35        0.00     72.63 o 
  -7   1  17      468.59      553.03    107.45 o 
  -5   1  17     2314.98     2305.01    212.60 o 
  -3   1  17     1508.64     1609.85    177.33 o 
  -1   1  17      172.17      288.59     89.16 o 
   1   1  17     2437.41     2765.15    281.27 o 
   3   1  17      677.02      884.10    215.68 o 
 -12   2  17        0.18       19.62     51.04 o 
 -10   2  17     1075.27     1450.63    146.85 o 
  -8   2  17      685.61      831.41    129.20 o 
  -6   2  17       16.90        0.00     57.38 o 
  -4   2  17      585.75      667.44    150.12 o 
  -2   2  17      760.67      657.91    151.88 o 
   0   2  17      209.29      171.17     89.94 o 
   2   2  17     2446.09     2402.60    213.96 o 
 -11   3  17      406.94      489.88     73.20 o 
  -9   3  17        0.55       43.35     56.70 o 
  -7   3  17       93.85      105.73     92.90 o 
  -5   3  17      891.64      888.76    167.51 o 
  -3   3  17      438.23      581.51    146.20 o 
  -1   3  17       86.78      181.65    107.94 o 
  -8   0  18      917.08      677.03    218.53 o 
  -6   0  18     1970.31     1735.41    317.09 o 
  -4   0  18     1296.98     1281.19    196.88 o 
                                                 
